# Supplementary material for: nuPRISM: Microfluidic Genome-Wide Phenotypic Screening Platform for Cellular Nuclei
Source: ACS Cent Sci. 2022 Nov 28;8(12):1618–26. doi: 10.1021/acscentsci.2c00836 (PMC9801500; doi:10.1021/acscentsci.2c00836)
Supplement: Supplementary file 2 — oc2c00836_si_002.xlsx [file oc2c00836_si_002.xlsx]

## Sheet: Sheet1
id	num	neg|score	neg|p-value	neg|fdr	neg|rank	neg|goodsgrna	neg|lfc	pos|score	pos|p-value	pos|fdr	pos|rank	pos|goodsgrna	pos|lfc
ELOF1	4	1	1	1	18054	0	1.419	1.045e-07	2.742e-07	0.00495	1	4	1.419
CTNNB1	4	0.9931	0.99314	1	17776	0	2.0901	1.5656e-07	8.2261e-07	0.007426	2	3	2.0901
RRM1	4	1	1	1	18053	0	2.004	4.2073e-07	1.371e-06	0.008251	3	4	2.004
EIF2B5	4	0.26614	0.26575	1	4689	0	1.7804	1.8511e-06	5.2099e-06	0.019802	4	3	1.7804
CAB39	4	1	1	1	18052	0	1.1652	1.8881e-06	5.4841e-06	0.019802	5	4	1.1652
SMU1	4	0.23546	0.23552	1	4167	1	1.812	2.8092e-06	9.5972e-06	0.025371	6	3	1.812
BUD31	4	1	1	1	18051	0	1.4801	3.0124e-06	1.0694e-05	0.025371	7	4	1.4801
ARPC4	4	1	1	1	18050	0	1.2069	3.0741e-06	1.1242e-05	0.025371	8	4	1.2069
RPL8	4	0.99999	0.99999	1	18049	0	1.4252	5.3168e-06	2.0017e-05	0.032591	9	4	1.4252
ACTR6	4	0.99999	0.99999	1	18048	0	1.1233	5.6041e-06	2.0291e-05	0.032591	10	4	1.1233
DICER1	4	0.99446	0.99452	1	17806	0	1.6089	5.696e-06	2.1114e-05	0.032591	11	3	1.6089
XPO5	4	0.99999	0.99999	1	18047	0	1.3524	5.7953e-06	2.1662e-05	0.032591	12	4	1.3524
DDX1	4	0.99999	0.99999	1	18046	0	1.102	7.0316e-06	2.7695e-05	0.035314	13	4	1.102
DOHH	4	0.99999	0.99999	1	18045	0	1.059	7.1169e-06	2.7695e-05	0.035314	14	4	1.059
ZFX	4	0.99975	0.99976	1	18004	0	1.5596	7.349e-06	2.934e-05	0.035314	15	3	1.5596
EIF4A1	4	0.99999	0.99999	1	18044	0	1.214	7.819e-06	3.2082e-05	0.0362	16	4	1.214
DDB1	4	0.99999	0.99999	1	18043	0	1.6509	9.3777e-06	3.8114e-05	0.037376	17	4	1.6509
ATP6V1A	3	0.99999	0.99999	1	18042	0	1.6249	9.7217e-06	3.7566e-05	0.037376	18	3	1.6249
UXT	4	0.99999	0.99999	1	18041	0	1.4028	1.055e-05	4.1405e-05	0.037376	19	4	1.4028
MNT	4	0.99999	0.99999	1	18040	0	1.1054	1.0591e-05	4.1405e-05	0.037376	20	4	1.1054
PDCD11	4	0.99999	0.99999	1	18039	0	0.94516	1.118e-05	4.3599e-05	0.037482	21	4	0.94516
OVOL2	4	0.99999	0.99998	1	18038	0	1.4445	1.2875e-05	5.2922e-05	0.043429	22	4	1.4445
DDX46	4	0.61599	0.61567	1	10889	0	1.5349	1.5271e-05	6.0051e-05	0.046411	23	3	1.5349
EIF3D	4	0.99998	0.99998	1	18037	0	1.4106	1.5806e-05	6.1696e-05	0.046411	24	4	1.4106
FBL	4	0.99998	0.99998	1	18036	0	1.5214	2.0298e-05	8.3632e-05	0.058835	25	4	1.5214
BCL2L1	4	0.99985	0.99986	1	18014	0	1.765	2.0662e-05	8.4729e-05	0.058835	26	3	1.765
DYRK1A	4	0.99998	0.99998	1	18035	0	0.95557	2.1557e-05	8.9117e-05	0.059589	27	4	0.95557
KEAP1	4	0.99998	0.99998	1	18034	0	1.0116	2.3345e-05	9.7343e-05	0.062765	28	4	1.0116
YTHDC1	4	0.97255	0.9728	1	17336	0	1.5343	2.4928e-05	0.00010118	0.062991	29	3	1.5343
STK40	4	0.99997	0.99997	1	18033	0	1.1297	2.7961e-05	0.0001127	0.063046	30	4	1.1297
PLK1	4	0.005668	0.011527	0.836752	248	2	-0.56867	2.8259e-05	0.00011325	0.063046	31	1	-0.56867
RFWD2	4	0.99997	0.99997	1	18032	0	1.0118	2.9672e-05	0.00011654	0.063046	32	4	1.0118
COPS5	4	0.99738	0.99739	1	17882	0	1.4715	3.047e-05	0.00011818	0.063046	33	3	1.4715
RNPS1	4	0.99997	0.99997	1	18031	0	1.3748	3.0638e-05	0.00011873	0.063046	34	4	1.3748
CCND1	4	0.99996	0.99996	1	18030	0	1.1066	3.7126e-05	0.00014231	0.073409	35	4	1.1066
QARS	4	0.99996	0.99996	1	18029	0	0.92763	4.043e-05	0.00015712	0.078402	36	4	0.92763
CSNK2B	4	0.99996	0.99996	1	18028	0	0.91317	4.3675e-05	0.00016973	0.078402	37	4	0.91317
DPH5	4	0.99996	0.99995	1	18027	0	0.90166	4.4732e-05	0.00017193	0.078402	38	4	0.90166
PTTG1	4	0.42168	0.42143	1	7460	0	1.3257	4.4885e-05	0.00017247	0.078402	39	3	1.3257
NARG2	4	0.96873	0.96889	1	17261	0	1.2152	4.655e-05	0.0001796	0.078402	40	2	1.2152
PPP6C	4	0.99995	0.99995	1	18026	0	1.0219	4.7016e-05	0.0001818	0.078402	41	4	1.0219
NOP58	4	0.9985	0.99848	1	17932	0	1.3355	4.8241e-05	0.00018673	0.078402	42	3	1.3355
RAN	4	0.99995	0.99995	1	18025	0	1.027	4.8247e-05	0.00018673	0.078402	43	4	1.027
PIAS2	4	0.6337	0.63351	1	11201	0	1.1725	5.039e-05	0.00019715	0.079318	44	2	1.1725
DKC1	4	0.99978	0.99979	1	18007	0	1.3076	5.066e-05	0.0001977	0.079318	45	3	1.3076
NARS	4	0.99994	0.99994	1	18024	0	1.3765	6.3166e-05	0.0002498	0.097009	46	4	1.3765
PSMB3	4	0.039555	0.060796	1	1068	1	0.7785	6.3641e-05	0.00025254	0.097009	47	2	0.7785
PAK1IP1	4	0.99993	0.99993	1	18023	0	0.92765	6.7983e-05	0.00026899	0.100323	48	4	0.92765
URB1	4	0.90163	0.90181	1	16009	0	1.4258	6.9199e-05	0.00027229	0.100323	49	3	1.4258
CMPK1	4	0.99113	0.99116	1	17726	0	1.4334	7.2726e-05	0.00028051	0.101287	50	3	1.4334
LAMTOR5	4	0.99993	0.99992	1	18022	0	0.85139	7.4285e-05	0.00028709	0.101631	51	4	0.85139
SNRPA1	4	0.94764	0.94781	1	16861	0	0.80975	8.4774e-05	0.00032	0.111101	52	3	0.80975
MED30	4	0.97531	0.97556	1	17382	0	1.5008	9.1102e-05	0.00033535	0.114235	53	3	1.5008
AMBRA1	4	0.91705	0.91724	1	16308	0	1.3019	9.8097e-05	0.00036003	0.119262	54	3	1.3019
CCDC86	4	0.76037	0.76016	1	13480	0	1.2461	9.9656e-05	0.00036332	0.119262	55	3	1.2461
AURKB	4	0.87326	0.87342	1	15496	0	1.3358	0.00011043	0.00039239	0.125213	56	2	1.3358
POLR2E	4	0.57057	0.57007	1	10120	0	1.3591	0.00011211	0.00039842	0.125213	57	3	1.3591
THOC3	4	0.99985	0.99986	1	18015	0	1.4372	0.00011334	0.00040226	0.125213	58	3	1.4372
ESPL1	4	0.8817	0.88189	1	15641	0	1.2983	0.00011742	0.00041432	0.126783	59	3	1.2983
PRC1	4	0.9996	0.9996	1	17988	0	1.5803	0.00011928	0.000422	0.126876	60	3	1.5803
NRF1	4	0.96513	0.96525	1	17207	0	1.1633	0.00012356	0.00042968	0.126876	61	3	1.1633
POLR2B	4	0.99602	0.99603	1	17845	0	1.4609	0.00012536	0.00043571	0.126876	62	3	1.4609
CDC23	4	0.99895	0.99895	1	17952	0	1.1821	0.0001377	0.00047849	0.137121	63	3	1.1821
MRPL13	4	0.064746	0.081624	1	1415	1	1.141	0.00016114	0.00053826	0.150419	64	3	1.141
PDLIM4	4	0.4465	0.4463	1	7913	0	0.72161	0.00016241	0.00054155	0.150419	65	2	0.72161
PSMA5	4	0.016206	0.030194	0.965609	560	1	1.2823	0.00017793	0.00057994	0.156159	66	3	1.2823
PSMB2	4	0.35808	0.35751	1	6328	0	1.2611	0.00018172	0.00058817	0.156159	67	3	1.2611
UBA52	3	0.9981	0.99815	1	17917	0	1.757	0.0001875	0.00057117	0.156159	68	2	1.757
AARS	4	0.98224	0.98234	1	17516	0	1.3128	0.00020322	0.00064466	0.168676	69	3	1.3128
MTOR	4	0.72084	0.72063	1	12734	0	1.2533	0.00020684	0.00065562	0.169095	70	3	1.2533
DTL	4	0.27701	0.27656	1	4895	0	0.69429	0.00021113	0.0006655	0.169223	71	2	0.69429
GTF2A2	4	0.98098	0.98112	1	17487	0	1.0942	0.00022233	0.00069511	0.174299	72	3	1.0942
COPA	4	0.053543	0.072319	1	1252	1	0.69687	0.00023051	0.0007154	0.176278	73	2	0.69687
PRKRA	4	0.97645	0.97672	1	17407	0	1.3613	0.00023364	0.00072253	0.176278	74	3	1.3613
SAMM50	4	0.98409	0.98417	1	17564	0	1.1051	0.00023971	0.00073953	0.17802	75	3	1.1051
CDC16	4	0.62368	0.62345	1	11023	0	0.98872	0.0002464	0.00075653	0.179517	76	2	0.98872
PSMD10	4	0.092648	0.10516	1	1819	1	0.064302	0.00025431	0.00078285	0.179517	77	1	0.064302
NUDCD3	4	0.54564	0.54515	1	9664	0	1.2129	0.00025662	0.00078998	0.179517	78	3	1.2129
SBDS	4	0.99981	0.99982	1	18011	0	1.2267	0.00025929	0.00079547	0.179517	79	3	1.2267
TARDBP	4	0.97122	0.97141	1	17316	0	1.3673	0.0002595	0.00079547	0.179517	80	3	1.3673
MED18	4	0.98346	0.98355	1	17545	0	1.1204	0.00026961	0.0008174	0.18219	81	3	1.1204
DUSP19	4	0.64735	0.64724	1	11447	0	-0.072643	0.00031081	0.00093147	0.204562	82	1	-0.072643
FBXO5	4	0.98029	0.98047	1	17470	0	1.0521	0.00031631	0.00094573	0.204562	83	3	1.0521
SMARCB1	4	0.99982	0.99983	1	18012	0	1.0541	0.00031784	0.00095177	0.204562	84	3	1.0541
C21orf59	4	0.99984	0.99985	1	18013	0	1.0454	0.00033341	0.00098577	0.207864	85	3	1.0454
CDC42	3	0.99967	0.99966	1	17994	0	0.87714	0.0003336	0.0010017	0.207864	86	3	0.87714
KDM2A	4	0.98447	0.98455	1	17573	0	1.0653	0.00033595	0.00099454	0.207864	87	3	1.0653
RAD51	4	0.020387	0.037465	0.98889	674	1	0.58549	0.00035022	0.0010307	0.211465	88	2	0.58549
TBL3	4	0.16173	0.16592	1	2913	1	1.0604	0.00038242	0.0011201	0.224697	89	3	1.0604
NCAPD3	4	0.99635	0.99638	1	17852	0	1.0261	0.00038311	0.0011201	0.224697	90	3	1.0261
HDAC3	4	0.99988	0.99988	1	18019	0	1.2762	0.00039109	0.0011377	0.22571	91	3	1.2762
IFNAR2	4	0.99947	0.99948	1	17980	0	1.1815	0.00039572	0.0011508	0.225839	92	3	1.1815
NUTF2	4	0.99992	0.99992	1	18021	0	1.3355	0.00041514	0.0012084	0.229693	93	3	1.3355
PIK3CA	4	0.99821	0.99821	1	17920	0	1.1205	0.00041771	0.0012156	0.229693	94	3	1.1205
POLR3D	4	0.22832	0.2285	1	4047	1	0.0034657	0.00042382	0.0012265	0.229693	95	1	0.0034657
NDUFB1	3	0.74126	0.74137	1	13110	0	1.5383	0.00042575	0.0012781	0.230743	96	2	1.5383
AAMP	4	0.99323	0.99327	1	17777	0	1.0811	0.00042806	0.0012408	0.229693	97	3	1.0811
EXOSC8	4	0.99845	0.99844	1	17929	0	1.0497	0.00043143	0.0012468	0.229693	98	3	1.0497
NOL6	4	0.98647	0.98651	1	17619	0	1.1739	0.0004318	0.0012468	0.229693	99	3	1.1739
SSU72	4	0.0096577	0.018601	0.933666	354	1	1.1872	0.00043972	0.0012709	0.230743	100	3	1.1872
BMS1	4	0.99949	0.99949	1	17982	0	1.0915	0.00044736	0.0012995	0.232	101	3	1.0915
ATP2A2	4	0.91256	0.91269	1	16219	0	1.0795	0.00045082	0.0013121	0.232	102	3	1.0795
GTPBP4	4	0.48944	0.48929	1	8692	0	1.1323	0.00045449	0.0013236	0.232	103	3	1.1323
PCDHA11	4	0.69022	0.69006	1	12176	0	0.30961	0.00048032	0.0013982	0.24248	104	2	0.30961
ANAPC2	4	0.99904	0.99904	1	17957	0	1.0274	0.0004844	0.0014102	0.24248	105	3	1.0274
POLR3K	4	0.79577	0.79584	1	14113	0	1.0584	0.00050282	0.0014552	0.245813	106	3	1.0584
TSEN54	4	0.49491	0.49471	1	8783	0	1.0598	0.00050365	0.0014569	0.245813	107	3	1.0598
RPL19	4	0.99531	0.99534	1	17828	0	1.1258	0.00051145	0.0014771	0.245991	108	2	1.1258
CHCHD4	4	0.99776	0.99778	1	17900	0	1.0878	0.00052043	0.0015046	0.245991	109	3	1.0878
CHAF1A	4	0.10311	0.11406	1	1982	1	0.97997	0.00052895	0.0015227	0.245991	110	3	0.97997
TSR2	4	0.98446	0.98454	1	17572	0	1.1536	0.00053095	0.0015276	0.245991	111	2	1.1536
GPN2	4	0.0049925	0.01032	0.803813	231	1	0.63745	0.00053095	0.0015276	0.245991	112	2	0.63745
SMC1A	4	0.092043	0.10462	1	1810	1	1.0033	0.0005349	0.0015397	0.245991	113	2	1.0033
QRICH1	4	0.97847	0.97871	1	17443	0	1.206	0.00054442	0.0015638	0.247655	114	3	1.206
PSMB1	4	0.44272	0.44249	1	7840	0	0.99967	0.00055564	0.0015923	0.248848	115	2	0.99967
DMAP1	4	0.9997	0.9997	1	17996	0	1.0402	0.00055685	0.0015989	0.248848	116	3	1.0402
RNGTT	4	0.9998	0.9998	1	18008	0	1.0084	0.00056912	0.0016389	0.252898	117	3	1.0084
CCT8	4	0.73963	0.73928	1	13076	0	1.1533	0.0005793	0.001665	0.253084	118	3	1.1533
PLBD2	4	0.59752	0.59715	1	10581	0	0.66321	0.00058666	0.0016801	0.253084	119	2	0.66321
CARF	4	0.84856	0.84867	1	15040	0	0.27494	0.00059331	0.0016965	0.253084	120	1	0.27494
PELP1	4	0.95292	0.95308	1	16970	0	1.2003	0.00059722	0.0017042	0.253084	121	3	1.2003
DONSON	4	0.99137	0.9914	1	17734	0	0.94158	0.00059829	0.0017102	0.253084	122	2	0.94158
POLR3F	4	0.063563	0.080609	1	1399	1	1.0178	0.00060668	0.0017343	0.254568	123	2	1.0178
PPA2	4	0.8962	0.89634	1	15915	0	1.2601	0.00061681	0.0017678	0.25596	124	3	1.2601
EIF4E	4	0.98928	0.98932	1	17688	0	1.1434	0.00061851	0.0017722	0.25596	125	2	1.1434
NGDN	4	0.53808	0.53767	1	9527	0	0.95634	0.00062532	0.0017881	0.256208	126	2	0.95634
TAF6	4	0.97589	0.97617	1	17396	0	1.136	0.00064874	0.0018429	0.260481	127	3	1.136
SULT6B1	4	0.77966	0.77954	1	13829	0	0.18054	0.0006498	0.0018468	0.260481	128	1	0.18054
ALDOA	4	0.39759	0.39729	1	7038	0	0.82209	0.00065817	0.0018725	0.262069	129	2	0.82209
PES1	4	0.95214	0.9523	1	16950	0	1.0667	0.00067304	0.0019115	0.264492	130	3	1.0667
TOP2A	4	0.26088	0.26052	1	4608	1	0.93365	0.00067606	0.0019192	0.264492	131	3	0.93365
DBR1	4	0.53872	0.5383	1	9541	0	1.2385	0.00068291	0.0019449	0.265801	132	3	1.2385
TRIB1	4	0.98497	0.98503	1	17589	0	0.94491	0.00068872	0.0019581	0.265801	133	3	0.94491
DPH3	4	0.77308	0.77294	1	13712	0	1.0566	0.00069332	0.0019729	0.265812	134	3	1.0566
DLST	4	0.99803	0.99803	1	17915	0	1.0625	0.00070628	0.002002	0.265834	135	2	1.0625
LRR1	4	0.24526	0.24511	1	4332	1	0.83354	0.00070629	0.0020025	0.265834	136	2	0.83354
RPS16	4	0.69717	0.69695	1	12309	0	1.2458	0.0007172	0.0020266	0.265928	137	3	1.2458
TAMM41	4	0.97542	0.97566	1	17387	0	1.1161	0.00071922	0.0020327	0.265928	138	3	1.1161
CBFA2T3	4	0.93924	0.93941	1	16704	0	0.85361	0.00073004	0.0020606	0.267647	139	2	0.85361
NVL	4	0.80361	0.80369	1	14254	0	1.0004	0.00073743	0.002082	0.268494	140	2	1.0004
BRIX1	4	0.99964	0.99964	1	17992	0	0.91764	0.00075167	0.0021155	0.270873	141	3	0.91764
MBTPS2	4	0.46321	0.46313	1	8217	0	0.2153	0.00076277	0.0021396	0.272033	142	1	0.2153
LSM6	3	0.0026681	0.0054076	0.702863	152	1	1.4496	0.00076665	0.002235	0.278279	143	2	1.4496
PMPCA	4	0.99785	0.99786	1	17903	0	1.0337	0.00078174	0.0021934	0.276916	144	3	1.0337
CSE1L	4	0.86747	0.86758	1	15397	0	0.93873	0.00079008	0.0022169	0.27795	145	3	0.93873
CSTF2T	4	0.83682	0.83695	1	14833	0	0.89367	0.00080241	0.0022504	0.278279	146	3	0.89367
COQ5	4	0.95185	0.95202	1	16945	0	1.1022	0.00083484	0.0023321	0.285391	147	2	1.1022
TMPPE	4	0.63628	0.63603	1	11242	0	-0.077715	0.0008475	0.002371	0.285391	148	1	-0.077715
MYC	4	0.9616	0.96168	1	17118	0	0.8553	0.0008475	0.002371	0.285391	149	2	0.8553
PPP2CA	4	0.99007	0.99008	1	17703	0	1.0985	0.00084948	0.0023749	0.285391	150	3	1.0985
KIAA0391	4	0.9979	0.99791	1	17910	0	0.91909	0.00085359	0.002387	0.285391	151	3	0.91909
EIF1AD	4	0.84115	0.84123	1	14912	0	1.1381	0.00086863	0.0024281	0.288399	152	3	1.1381
SPARC	4	0.73136	0.73113	1	12925	0	0.99232	0.0008953	0.0024988	0.29025	153	3	0.99232
DDX10	4	0.3059	0.30537	1	5399	0	1.133	0.00090198	0.002512	0.29025	154	3	1.133
SARS	4	0.8263	0.82642	1	14648	0	1.1599	0.00090308	0.0025147	0.29025	155	3	1.1599
THG1L	4	0.94761	0.94778	1	16860	0	1.0999	0.00090807	0.0025241	0.29025	156	3	1.0999
CHERP	4	0.99744	0.99744	1	17885	0	1.0638	0.0009154	0.0025471	0.291045	157	2	1.0638
DGCR8	4	0.99944	0.99945	1	17977	0	0.93291	0.0009259	0.00258	0.291403	158	3	0.93291
ARHGEF33	4	0.5337	0.53328	1	9455	0	0.43067	0.00093222	0.0025986	0.291403	159	1	0.43067
OR1S2	3	0.99574	0.99582	1	17841	0	0.99044	0.00093226	0.0025882	0.291403	160	2	0.99044
C18orf21	4	0.99866	0.99863	1	17938	0	0.92848	0.00094083	0.0026189	0.291865	161	3	0.92848
GMNN	4	0.99568	0.99569	1	17838	0	0.94213	0.00094804	0.0026398	0.292383	162	3	0.94213
EIF2B1	4	0.10024	0.11163	1	1940	1	0.79108	0.00096126	0.0026782	0.294826	163	2	0.79108
RBM45	4	0.23516	0.23523	1	4162	1	0.71007	0.00099316	0.0027544	0.30138	164	2	0.71007
YY1	4	0.96761	0.96774	1	17239	0	0.954	0.0010041	0.0027884	0.303263	165	3	0.954
NPVF	4	0.81126	0.81134	1	14389	0	-0.085438	0.0010169	0.0028191	0.303855	166	1	-0.085438
ATP6V0B	4	0.99894	0.99894	1	17951	0	0.86672	0.0010218	0.0028328	0.303855	167	3	0.86672
DUSP6	4	0.99953	0.99954	1	17984	0	0.92947	0.0010264	0.0028443	0.303855	168	3	0.92947
RPSA	4	0.99774	0.99776	1	17898	0	1.1404	0.0010384	0.0028761	0.304528	169	3	1.1404
POLR3H	4	0.99771	0.99773	1	17895	0	0.96653	0.0010411	0.0028844	0.304528	170	3	0.96653
SEPSECS	4	0.71201	0.71167	1	12578	0	1.078	0.0010592	0.0029359	0.308168	171	3	1.078
SMG5	4	0.87944	0.87965	1	15599	0	0.77466	0.0010852	0.0030067	0.313332	172	2	0.77466
G0S2	4	0.93304	0.93323	1	16618	0	0.94487	0.0010899	0.0030198	0.313332	173	3	0.94487
SBNO1	4	0.77716	0.77701	1	13785	0	0.47548	0.0011016	0.0030505	0.31471	174	2	0.47548
CLTC	4	0.99937	0.99938	1	17975	0	1.0292	0.0011177	0.0030911	0.317085	175	3	1.0292
PHF6	4	0.99971	0.99971	1	17999	0	0.95585	0.0011588	0.0032013	0.326537	176	3	0.95585
IPO13	4	0.73621	0.73583	1	13015	0	1.0637	0.0011667	0.0032238	0.326705	177	3	1.0637
SEPHS1	4	0.99931	0.99933	1	17971	0	0.87922	0.0011775	0.0032469	0.326705	178	3	0.87922
POLR2G	4	0.99787	0.99788	1	17906	0	1.0462	0.0011882	0.0032754	0.326705	179	2	1.0462
SUPT4H1	4	0.54607	0.5456	1	9676	0	1.1568	0.0012165	0.0033461	0.328655	180	3	1.1568
UFM1	4	0.99346	0.99352	1	17785	0	0.83265	0.0012207	0.0033587	0.328655	181	3	0.83265
DDOST	4	0.03769	0.059295	1	1042	1	1.0591	0.0012371	0.0034048	0.328655	182	3	1.0591
ACSS3	4	0.51051	0.51025	1	9045	0	-0.053295	0.0012428	0.0034224	0.328655	183	1	-0.053295
TBC1D22B	4	0.95101	0.95116	1	16929	0	0.31216	0.0012428	0.0034224	0.328655	184	1	0.31216
SULT1C2	4	0.93258	0.93278	1	16605	0	0.21102	0.0012428	0.0034224	0.328655	185	1	0.21102
LARS	4	0.96481	0.96494	1	17195	0	0.79336	0.0012523	0.0034432	0.328907	186	2	0.79336
C4A	2	0.99872	0.99871	1	17941	0	1.1023	0.0012845	0.0025005	0.29025	187	2	1.1023
TMEM155	3	0.77647	0.77653	1	13767	0	0.24857	0.0012923	0.0032584	0.326705	188	1	0.24857
CDH1	4	0.99976	0.99976	1	18006	0	0.96602	0.0013471	0.0036856	0.34656	189	3	0.96602
GPHN	4	0.78174	0.78167	1	13869	0	0.80366	0.0013638	0.0037317	0.349074	190	3	0.80366
BOP1	4	0.99986	0.99987	1	18017	0	0.99981	0.001383	0.003781	0.349943	191	3	0.99981
TNKS1BP1	4	0.67128	0.67112	1	11867	0	-0.21106	0.001384	0.0037865	0.349943	192	1	-0.21106
OR9A2	4	0.75663	0.75649	1	13417	0	0.87968	0.0013935	0.0038123	0.349943	193	3	0.87968
CNR2	4	0.98742	0.98748	1	17642	0	0.8206	0.0014049	0.0038424	0.349943	194	3	0.8206
C1orf109	4	0.335	0.33436	1	5921	0	1.0275	0.0014081	0.0038496	0.349943	195	2	1.0275
ZNF706	4	0.97161	0.97182	1	17322	0	0.83748	0.0014106	0.0038572	0.349943	196	3	0.83748
C12orf52	4	0.66143	0.66123	1	11691	0	0.68059	0.0014336	0.003917	0.353589	197	2	0.68059
TNNT3	4	0.59715	0.59677	1	10573	0	0.84689	0.0014426	0.0039411	0.353997	198	3	0.84689
CSDE1	4	0.99917	0.99917	1	17963	0	0.90573	0.0014509	0.0039614	0.354058	199	3	0.90573
ZMAT5	3	0.72796	0.72811	1	12859	0	1.2788	0.0014646	0.00356	0.338275	200	2	1.2788
FAM208B	4	0.99273	0.99277	1	17768	0	0.89334	0.0014659	0.0040075	0.355732	201	3	0.89334
MAK16	4	0.44078	0.44056	1	7803	0	0.87458	0.0014709	0.0040196	0.355732	202	3	0.87458
NDUFAB1	4	0.79882	0.79894	1	14170	0	0.85824	0.0014902	0.0040673	0.358199	203	3	0.85824
MAGOH	3	0.96993	0.97013	1	17289	0	1.267	0.0015092	0.0036406	0.344124	204	2	1.267
PSMC3	4	0.029371	0.052508	1	929	1	0.13212	0.0015533	0.0042362	0.371263	205	1	0.13212
SFPQ	4	0.99949	0.99949	1	17981	0	0.98825	0.0016142	0.0044002	0.383771	206	3	0.98825
DHPS	4	0.99742	0.99742	1	17884	0	1.0518	0.0016351	0.0044577	0.386636	207	2	1.0518
SMARCE1	4	0.089385	0.10238	1	1772	1	0.66378	0.0016434	0.0044758	0.386636	208	2	0.66378
TGIF1	4	0.97585	0.97612	1	17395	0	0.93412	0.001682	0.0045691	0.39281	209	2	0.93412
ORMDL1	4	0.97002	0.97018	1	17292	0	0.81418	0.0016975	0.0046113	0.394561	210	3	0.81418
FOXO3	4	0.99837	0.99836	1	17925	0	0.84072	0.0017132	0.0046585	0.396717	211	3	0.84072
KLK2	4	0.86955	0.86967	1	15428	0	0.79689	0.0017364	0.0047204	0.400107	212	3	0.79689
SFTPA2	2	0.97892	0.97901	1	17453	0	1.7219	0.0017372	0.0034108	0.328655	213	1	1.7219
ALG1	4	0.99927	0.99928	1	17969	0	0.86373	0.0017542	0.0047769	0.403003	214	3	0.86373
ST3GAL4	4	0.20217	0.2034	1	3570	1	0.95946	0.0017636	0.0048076	0.403707	215	3	0.95946
ZCRB1	4	0.2531	0.25282	1	4469	1	0.61119	0.0017748	0.0048389	0.404334	216	2	0.61119
ZCCHC9	4	0.98671	0.98673	1	17624	0	0.88724	0.0017891	0.0048756	0.404334	217	2	0.88724
RBM6	4	0.99972	0.99973	1	18001	0	0.8929	0.0018045	0.0049091	0.404334	218	3	0.8929
GNL3	4	0.99932	0.99934	1	17973	0	1.065	0.0018091	0.0049217	0.404334	219	2	1.065
ATP6V1D	4	0.97399	0.97421	1	17362	0	0.77595	0.0018356	0.0049892	0.404334	220	2	0.77595
TSEN2	4	0.95041	0.95058	1	16918	0	0.72256	0.0018438	0.0050188	0.404334	221	2	0.72256
PPFIA3	4	0.25287	0.25258	1	4464	1	0.87896	0.0018488	0.0050347	0.404334	222	3	0.87896
SGPL1	4	0.099981	0.11141	1	1936	1	0.78713	0.0018496	0.005038	0.404334	223	2	0.78713
ARPC2	4	0.44283	0.44258	1	7843	0	0.83117	0.0018498	0.0050391	0.404334	224	3	0.83117
PPIL6	4	0.99786	0.99787	1	17905	0	0.8645	0.0018713	0.0050988	0.404833	225	3	0.8645
TARS2	4	0.99718	0.9972	1	17876	0	0.81455	0.0018772	0.0051098	0.404833	226	3	0.81455
RRP7A	4	0.92203	0.92233	1	16408	0	0.78213	0.0018788	0.0051126	0.404833	227	2	0.78213
SPTBN5	4	0.9248	0.92508	1	16465	0	0.11678	0.001892	0.0051542	0.405364	228	1	0.11678
MED28	4	0.76979	0.76964	1	13646	0	0.6273	0.0018964	0.0051685	0.405364	229	2	0.6273
FTSJ3	4	0.99975	0.99976	1	18005	0	0.82491	0.0019048	0.0051921	0.405364	230	3	0.82491
UQCRFS1	4	0.9888	0.98886	1	17679	0	1.0159	0.0019111	0.0052091	0.405364	231	2	1.0159
CENPH	4	0.61236	0.61205	1	10834	0	0.90315	0.0019377	0.005282	0.409135	232	3	0.90315
POP5	4	0.98221	0.98231	1	17515	0	1.0391	0.0019467	0.0053028	0.409135	233	2	1.0391
TENM1	4	0.96825	0.96839	1	17252	0	0.76612	0.0019578	0.0053319	0.409627	234	3	0.76612
CUL3	4	0.99986	0.99986	1	18016	0	0.83108	0.0019842	0.0053983	0.412968	235	3	0.83108
RPL27A	4	0.007861	0.015366	0.921563	299	1	1.0178	0.0019977	0.0054367	0.41415	236	2	1.0178
CCBE1	4	0.96417	0.96429	1	17175	0	0.75723	0.0020314	0.0055365	0.418277	237	3	0.75723
STRAP	4	0.30012	0.29967	1	5297	0	0.87306	0.002034	0.0055458	0.418277	238	3	0.87306
PRPF8	4	0.097001	0.10888	1	1886	1	0.84534	0.0020616	0.0056198	0.418277	239	2	0.84534
RBBP5	4	0.99966	0.99966	1	17993	0	0.98726	0.0020657	0.0056335	0.418277	240	3	0.98726
PAQR3	4	0.9114	0.91153	1	16196	0	0.29649	0.0020895	0.0056993	0.418277	241	1	0.29649
NTNG1	4	0.56478	0.56432	1	10014	0	-0.012418	0.0020895	0.0056993	0.418277	242	1	-0.012418
SLX4	4	0.3614	0.36086	1	6383	0	-0.33216	0.0020895	0.0056993	0.418277	243	1	-0.33216
NRG2	4	0.037031	0.058768	1	1031	1	0.092986	0.0020895	0.0056993	0.418277	244	1	0.092986
RPL7A	4	0.63506	0.63484	1	11220	0	0.55512	0.0021295	0.0058167	0.425161	245	2	0.55512
WEE1	4	0.83917	0.83926	1	14879	0	0.86413	0.0021687	0.0059236	0.431232	246	3	0.86413
POLR2F	4	0.9998	0.99981	1	18009	0	0.80072	0.0022012	0.0060076	0.433842	247	3	0.80072
SLC39A7	4	0.84429	0.84437	1	14955	0	0.71706	0.0022239	0.0060734	0.436847	248	2	0.71706
DDX49	4	0.0048235	0.010031	0.791668	228	1	0.6338	0.0022494	0.0061479	0.439483	249	2	0.6338
EPB41	4	0.96748	0.9676	1	17237	0	0.75296	0.0022561	0.0061649	0.439483	250	3	0.75296
C14orf166	4	0.87799	0.87819	1	15570	0	0.74854	0.0022628	0.006183	0.439483	251	3	0.74854
PUM1	4	0.73035	0.73011	1	12905	0	-0.01554	0.002287	0.0062434	0.441078	252	1	-0.01554
CPSF1	4	0.93971	0.93991	1	16711	0	0.83586	0.0022912	0.0062543	0.441078	253	2	0.83586
FZR1	4	0.9999	0.9999	1	18020	0	0.76623	0.002313	0.0063234	0.443958	254	3	0.76623
TERF2	4	0.19022	0.19228	1	3371	1	0.96509	0.0023266	0.006364	0.443958	255	3	0.96509
RQCD1	4	0.98358	0.98366	1	17549	0	1.0345	0.0023311	0.006369	0.443958	256	3	1.0345
PUM2	4	0.62177	0.62147	1	10990	0	-0.028371	0.0023434	0.0063991	0.44402	257	1	-0.028371
PAK2	4	0.97401	0.97424	1	17363	0	0.78671	0.0023504	0.0064211	0.44402	258	3	0.78671
MRPS2	4	0.91627	0.91645	1	16287	0	0.86159	0.0023627	0.0064512	0.44402	259	2	0.86159
PSMD12	4	0.9942	0.99427	1	17799	0	0.79956	0.0023697	0.0064682	0.44402	260	3	0.79956
MPPED1	4	0.56505	0.56457	1	10018	0	0.57182	0.0024153	0.006585	0.449187	261	2	0.57182
MLST8	4	0.98793	0.98802	1	17656	0	0.79109	0.0024169	0.0065933	0.449187	262	3	0.79109
CDC40	4	0.80414	0.80421	1	14264	0	0.68183	0.0024386	0.0066459	0.449902	263	2	0.68183
SMC6	4	0.59963	0.59928	1	10623	0	0.59912	0.0024419	0.0066536	0.449902	264	2	0.59912
ZNF317	4	0.41615	0.41593	1	7368	0	-0.072466	0.0024563	0.0067007	0.4514	265	1	-0.072466
CLEC4F	4	0.49318	0.49305	1	8756	0	0.6705	0.0024686	0.0067309	0.451746	266	2	0.6705
STARD7	4	0.99828	0.99829	1	17922	0	0.73265	0.002487	0.0067825	0.45352	267	3	0.73265
SPI1	4	0.98377	0.98386	1	17557	0	0.85299	0.0025898	0.0070364	0.468763	268	3	0.85299
POLR3A	4	0.23959	0.23953	1	4237	1	0.89747	0.0026282	0.0071488	0.470047	269	2	0.89747
RWDD1	4	0.97598	0.97625	1	17399	0	0.89507	0.0026455	0.0071943	0.470047	270	2	0.89507
ASB2	4	0.18539	0.18779	1	3288	1	-0.039112	0.0026537	0.0072119	0.470047	271	1	-0.039112
VPS35	4	0.98363	0.98371	1	17550	0	0.37129	0.0026537	0.0072119	0.470047	272	1	0.37129
PNPLA8	4	0.62384	0.62361	1	11026	0	0.10655	0.0026537	0.0072119	0.470047	273	1	0.10655
DDX20	4	0.0044491	0.0093578	0.77498	218	2	-0.53488	0.0026537	0.0072119	0.470047	274	1	-0.53488
POLR1D	4	0.73096	0.73072	1	12915	0	0.95982	0.0026755	0.0072662	0.471184	275	3	0.95982
SLMO2	4	0.034914	0.057029	1	1004	1	0.88829	0.0026819	0.0072815	0.471184	276	2	0.88829
DIP2C	4	0.98506	0.98512	1	17591	0	0.71808	0.0027302	0.007412	0.477917	277	3	0.71808
LSM11	4	0.017601	0.032603	0.97664	595	1	0.80585	0.0027428	0.0074488	0.478577	278	3	0.80585
WDR75	4	0.38564	0.38518	1	6826	0	0.7016	0.0027608	0.0075031	0.480356	279	2	0.7016
RPLP2	3	0.96438	0.96463	1	17180	0	0.55966	0.0027739	0.005973	0.433079	280	1	0.55966
DIABLO	4	0.74013	0.7398	1	13088	0	0.63279	0.002775	0.0075497	0.48115	281	2	0.63279
RRN3	4	0.016613	0.0309	0.96772	571	2	-0.6003	0.0027947	0.0076078	0.48115	282	1	-0.6003
WNK1	4	0.96323	0.96334	1	17153	0	0.73812	0.0027972	0.0076133	0.48115	283	3	0.73812
LSM3	4	0.99968	0.99967	1	17995	0	0.82167	0.002801	0.0076221	0.48115	284	3	0.82167
HTR2C	4	0.52883	0.52849	1	9380	0	0.89318	0.0028163	0.0076659	0.482233	285	3	0.89318
RPL13	2	0.92676	0.92666	1	16502	0	1.3912	0.002838	0.0055941	0.418277	286	1	1.3912
TTLL12	4	0.50128	0.50112	1	8896	0	0.76566	0.0028458	0.0077575	0.482308	287	3	0.76566
C12orf66	4	0.0061456	0.012378	0.857076	260	2	0.21108	0.0028498	0.0077647	0.482308	288	2	0.21108
SLU7	4	0.66882	0.66869	1	11824	0	0.11829	0.0028511	0.0077674	0.482308	289	1	0.11829
LTV1	4	0.99674	0.99678	1	17864	0	0.74042	0.0028639	0.0078069	0.48269	290	3	0.74042
COPS2	4	0.99248	0.9925	1	17761	0	0.96682	0.0028976	0.0078902	0.483722	291	3	0.96682
SF3B1	4	0.025607	0.046422	1	824	1	0.79888	0.0029002	0.0078952	0.483722	292	3	0.79888
MRPL11	4	0.64833	0.64817	1	11462	0	0.7973	0.0029039	0.007904	0.483722	293	2	0.7973
KBTBD6	4	0.97868	0.97892	1	17447	0	0.80135	0.002912	0.007933	0.483861	294	3	0.80135
ATP5J	4	0.97877	0.979	1	17448	0	0.79472	0.0029475	0.0080301	0.488132	295	2	0.79472
CSTF1	4	0.80411	0.80417	1	14262	0	0.84607	0.0029639	0.0080685	0.48882	296	2	0.84607
ZNF821	4	0.72057	0.72036	1	12730	0	0.85107	0.002995	0.0081546	0.492384	297	2	0.85107
MARC2	4	0.025875	0.046873	1	829	2	-0.52216	0.0030203	0.0082237	0.494901	298	1	-0.52216
OAS2	4	0.1594	0.16383	1	2879	1	-0.20566	0.0031331	0.0084222	0.50183	299	1	-0.20566
STS	4	0.26694	0.26657	1	4704	0	-0.045198	0.0031331	0.0084222	0.50183	300	1	-0.045198
SNRPD2	4	0.014502	0.027145	0.957176	510	1	0.56061	0.0031331	0.0084222	0.50183	301	2	0.56061
AKAP3	4	0.97055	0.97071	1	17301	0	0.93879	0.003227	0.0085867	0.508127	302	2	0.93879
DYNC1I2	4	0.90533	0.90553	1	16076	0	0.48445	0.0032458	0.0086235	0.508127	303	1	0.48445
POLR2L	4	0.77114	0.77101	1	13664	0	0.77973	0.0032499	0.0086311	0.508127	304	2	0.77973
RPL3	4	0.40075	0.40053	1	7096	0	0.86358	0.0032537	0.0086405	0.508127	305	2	0.86358
TBCA	4	0.081006	0.095326	1	1649	1	0.87168	0.0033967	0.0088851	0.519083	306	2	0.87168
MRPS11	4	0.87386	0.87399	1	15507	0	0.59037	0.0034045	0.008896	0.519083	307	2	0.59037
NOL9	4	0.56684	0.56631	1	10054	0	0.91043	0.0034162	0.008913	0.519083	308	2	0.91043
DET1	4	0.81609	0.81621	1	14469	0	0.95629	0.003495	0.0090496	0.525341	309	2	0.95629
ZNF428	4	0.62251	0.62222	1	11003	0	0.080072	0.0035277	0.0091017	0.526672	310	1	0.080072
ZDHHC5	4	0.96408	0.96421	1	17174	0	0.88349	0.0035826	0.0091966	0.528867	311	2	0.88349
CD180	4	0.85958	0.85968	1	15239	0	0.04676	0.0035841	0.0091982	0.528867	312	1	0.04676
C2orf49	4	0.99849	0.99847	1	17931	0	0.86154	0.0036875	0.0093863	0.537876	313	2	0.86154
EIF2B2	4	0.88495	0.88513	1	15698	0	0.7077	0.0037078	0.0094181	0.537876	314	2	0.7077
RND3	4	0.29753	0.29707	1	5248	0	0.75565	0.0037282	0.0094483	0.537876	315	2	0.75565
ABCF1	4	0.98398	0.98405	1	17560	0	0.7296	0.0037446	0.0094741	0.537876	316	2	0.7296
TMEM140	3	0.47665	0.47675	1	8463	0	0.06926	0.0037467	0.007774	0.482308	317	1	0.06926
C19orf53	4	0.11198	0.12182	1	2128	1	0.48638	0.0037691	0.0095163	0.53858	318	2	0.48638
CCNK	4	0.36011	0.35958	1	6363	0	0.80426	0.00391	0.0097548	0.550356	319	2	0.80426
TUT1	4	0.061032	0.078462	1	1365	1	0.44223	0.0039393	0.009808	0.551633	320	2	0.44223
USP36	4	0.74639	0.74611	1	13217	0	0.67241	0.0040321	0.0099852	0.55854	321	2	0.67241
CSRNP2	4	0.29986	0.2994	1	5290	0	0.21003	0.0040913	0.010086	0.55854	322	1	0.21003
ALOX15B	4	0.57251	0.57196	1	10164	0	0.41869	0.0040913	0.010086	0.55854	323	2	0.41869
TLN1	4	0.11317	0.12283	1	2148	1	0.59286	0.0040913	0.010086	0.55854	324	1	0.59286
C1QL4	4	0.32357	0.32293	1	5724	0	-0.0033801	0.0040913	0.010086	0.55854	325	1	-0.0033801
KANSL1	4	0.85872	0.85882	1	15225	0	0.9761	0.004113	0.010121	0.5588	326	2	0.9761
TELO2	4	0.98001	0.98019	1	17467	0	0.74401	0.0041388	0.010169	0.559723	327	2	0.74401
LONP1	4	0.18674	0.18903	1	3315	1	0.92586	0.0042077	0.01029	0.564672	328	2	0.92586
CDCA8	4	0.92275	0.92305	1	16421	0	0.73918	0.0042381	0.010343	0.565531	329	2	0.73918
LPAR5	4	0.73949	0.73913	1	13074	0	0.46217	0.0042603	0.010385	0.565531	330	2	0.46217
NUP153	4	0.684	0.6839	1	12083	0	0.95863	0.0042729	0.010403	0.565531	331	2	0.95863
OPA1	4	0.99207	0.9921	1	17751	0	0.8465	0.004286	0.010431	0.565531	332	2	0.8465
TMC1	4	0.52474	0.52446	1	9301	0	0.15036	0.0043166	0.010477	0.566328	333	1	0.15036
U2SURP	4	0.35459	0.35397	1	6264	0	0.73362	0.0043474	0.010535	0.567162	334	2	0.73362
RUVBL1	4	0.18786	0.19004	1	3334	1	0.47807	0.004373	0.010574	0.567162	335	2	0.47807
VPS4B	4	0.96205	0.96213	1	17129	0	0.63809	0.0043826	0.010587	0.567162	336	2	0.63809
TUBGCP2	4	0.71708	0.71683	1	12661	0	0.076863	0.0044293	0.010669	0.569407	337	1	0.076863
TTYH3	4	0.71743	0.71721	1	12670	0	0.48482	0.0044446	0.010692	0.569407	338	2	0.48482
KRAS	4	0.65262	0.65242	1	11537	0	0.60612	0.0044856	0.010767	0.569407	339	2	0.60612
OR2AP1	4	0.77677	0.77663	1	13777	0	0.59749	0.0045026	0.010793	0.569407	340	2	0.59749
BUB1B	4	0.88395	0.88415	1	15685	0	0.77403	0.0045115	0.010811	0.569407	341	2	0.77403
ZSCAN5A	4	0.1866	0.1889	1	3312	1	0.34137	0.0045419	0.010862	0.569407	342	1	0.34137
ZNF398	4	0.783	0.78297	1	13894	0	0.57533	0.0045474	0.01087	0.569407	343	2	0.57533
EXOSC3	4	0.38048	0.3799	1	6731	0	0.625	0.0045654	0.010901	0.569407	344	2	0.625
DENR	4	0.77406	0.77392	1	13724	0	0.67844	0.0045722	0.010913	0.569407	345	2	0.67844
COMMD10	4	0.57076	0.57024	1	10125	0	0.70349	0.0046151	0.010987	0.570516	346	2	0.70349
LY86	4	0.88868	0.88884	1	15777	0	0.74547	0.0046241	0.010997	0.570516	347	2	0.74547
PDE6G	4	0.14139	0.14764	1	2599	1	-0.48207	0.0046546	0.011048	0.571075	348	1	-0.48207
NOP56	4	0.3031	0.30262	1	5348	0	0.37663	0.0046695	0.011071	0.571075	349	2	0.37663
NAF1	4	0.99972	0.99973	1	18002	0	0.91947	0.0047014	0.011137	0.571768	350	2	0.91947
PPT1	4	0.99708	0.99711	1	17874	0	0.91012	0.004706	0.011148	0.571768	351	2	0.91012
SRBD1	4	0.72425	0.72406	1	12803	0	0.69682	0.0047426	0.011223	0.573991	352	2	0.69682
TRIAP1	4	0.34172	0.34107	1	6033	0	0.67026	0.0047672	0.011261	0.574299	353	2	0.67026
TRIM56	4	0.99356	0.99361	1	17788	0	0.76633	0.0048162	0.011351	0.577256	354	2	0.76633
MAT2A	4	0.41426	0.414	1	7327	0	0.74909	0.0048904	0.01148	0.581427	355	2	0.74909
RPA3	4	0.99148	0.99154	1	17737	0	0.9178	0.0048997	0.011497	0.581427	356	2	0.9178
LEFTY2	1	0.99499	0.99507	1	17818	0	1.8429	0.0050089	0.0049403	0.404334	357	1	1.8429
PSMG4	4	0.75443	0.75431	1	13375	0	0.69414	0.0050262	0.011704	0.588585	358	2	0.69414
L3MBTL1	4	0.73513	0.73478	1	12990	0	0.51573	0.0050488	0.011742	0.588848	359	1	0.51573
KIAA1279	4	0.021332	0.039043	0.995863	698	1	0.21258	0.0051051	0.011842	0.590764	360	1	0.21258
CSK	4	0.99048	0.99051	1	17718	0	0.91913	0.0051067	0.011845	0.590764	361	2	0.91913
TMEM233	4	0.82387	0.82402	1	14606	0	0.025893	0.0051895	0.011991	0.594726	362	1	0.025893
DDX31	4	0.82049	0.82061	1	14549	0	0.045752	0.0051895	0.011991	0.594726	363	1	0.045752
ITPR1	4	0.82492	0.82504	1	14622	0	0.50688	0.0052502	0.012098	0.596879	364	2	0.50688
YARS	4	0.78048	0.78038	1	13846	0	0.56505	0.005274	0.012133	0.596879	365	1	0.56505
RNF20	4	0.63749	0.63727	1	11263	0	0.77869	0.0052743	0.012133	0.596879	366	2	0.77869
BORA	4	0.42131	0.42105	1	7451	0	0.71675	0.0052936	0.012169	0.59699	367	2	0.71675
IGSF9B	4	0.90541	0.90561	1	16081	0	0.88685	0.0053129	0.012205	0.59699	368	2	0.88685
TBP	4	0.862	0.86212	1	15283	0	0.76547	0.0053303	0.012235	0.59699	369	2	0.76547
PRRC2C	4	0.90491	0.90509	1	16069	0	0.44986	0.0053865	0.01232	0.599517	370	1	0.44986
VPS72	4	0.70762	0.70728	1	12493	0	0.67899	0.0054346	0.012412	0.602377	371	2	0.67899
AZI1	4	0.90243	0.9026	1	16019	0	0.59771	0.0054935	0.01251	0.602706	372	2	0.59771
LSM2	4	0.93051	0.93075	1	16570	0	0.68812	0.0054984	0.012517	0.602706	373	2	0.68812
IDH3A	4	0.4157	0.41546	1	7359	0	-0.093872	0.0054991	0.012519	0.602706	374	1	-0.093872
EIF4A3	4	0.81709	0.81722	1	14486	0	0.72428	0.0056117	0.012715	0.609226	375	2	0.72428
RAB5B	4	0.68618	0.68609	1	12114	0	0.80981	0.005657	0.012796	0.610975	376	2	0.80981
DAD1	4	0.12074	0.12941	1	2272	1	0.91531	0.005672	0.012826	0.610975	377	2	0.91531
DDX55	4	0.8714	0.87154	1	15463	0	0.81844	0.005712	0.012901	0.61291	378	2	0.81844
PLK4	4	0.026992	0.048782	1	861	1	0.88295	0.0057572	0.012972	0.61468	379	2	0.88295
KIAA1586	3	0.2878	0.28752	1	5077	0	0.97169	0.0058153	0.011619	0.58597	380	2	0.97169
U2AF1	4	0.99554	0.99556	1	17834	0	0.55827	0.0058368	0.013103	0.616607	381	1	0.55827
ACTR2	4	0.039062	0.060399	1	1060	1	0.87701	0.005843	0.013115	0.616607	382	2	0.87701
CLEC19A	4	0.96442	0.96455	1	17181	0	0.20767	0.0058931	0.013202	0.619095	383	1	0.20767
CYP20A1	4	0.98304	0.98315	1	17539	0	0.75876	0.0059142	0.013242	0.619338	384	2	0.75876
CDC45	4	0.46529	0.4652	1	8255	0	0.76299	0.0059857	0.013363	0.621583	385	2	0.76299
SLC50A1	4	0.43506	0.43483	1	7704	0	0.31752	0.0060056	0.013393	0.621583	386	2	0.31752
CENPN	4	0.99797	0.99798	1	17913	0	0.89087	0.0060114	0.013405	0.621583	387	2	0.89087
CCDC152	4	0.87923	0.87944	1	15596	0	0.82727	0.0060422	0.013459	0.621583	388	2	0.82727
IAH1	4	0.98722	0.98726	1	17637	0	0.43701	0.0060618	0.0135	0.621583	389	1	0.43701
COX7A1	4	0.82282	0.82296	1	14591	0	0.8693	0.0060732	0.01352	0.621583	390	2	0.8693
UTP11L	4	0.013065	0.024571	0.947926	462	2	0.20534	0.0060783	0.013531	0.621583	391	2	0.20534
WDHD1	4	0.35991	0.35937	1	6360	0	0.061607	0.0061744	0.013691	0.623154	392	1	0.061607
CD81	4	0.99898	0.99898	1	17955	0	0.82981	0.006182	0.013702	0.623154	393	2	0.82981
ARHGEF5	4	0.050964	0.070155	1	1219	1	0.58502	0.0061872	0.013705	0.623154	394	2	0.58502
CTC1	4	0.55177	0.55129	1	9777	0	0.77066	0.0062185	0.013754	0.623154	395	2	0.77066
ABLIM1	4	0.86589	0.86604	1	15369	0	0.62235	0.0062289	0.013772	0.623154	396	2	0.62235
NCAPH2	4	0.86475	0.8649	1	15344	0	0.6215	0.0062813	0.01386	0.624318	397	2	0.6215
SF3A2	4	8.4774e-05	0.00026625	0.171676	29	1	0.10666	0.0062869	0.013867	0.624318	398	1	0.10666
PDRG1	4	0.096425	0.10839	1	1878	1	0.58796	0.0063431	0.013959	0.625838	399	2	0.58796
AP4S1	4	0.89896	0.89906	1	15972	0	0.80109	0.0063496	0.01397	0.625838	400	2	0.80109
THOC5	4	0.3821	0.38155	1	6759	0	0.43183	0.0063994	0.014068	0.627759	401	1	0.43183
AHCTF1	4	0.17819	0.181	1	3182	1	0.41706	0.0064077	0.014082	0.627759	402	2	0.41706
LEPR	4	0.84409	0.84417	1	14950	0	0.1771	0.0065119	0.014255	0.632411	403	1	0.1771
NDNL2	4	0.058631	0.076495	1	1332	1	0.307	0.006514	0.014257	0.632411	404	2	0.307
OR52E8	4	0.74647	0.74619	1	13219	0	0.69138	0.0065408	0.014304	0.632972	405	2	0.69138
NOP14	4	0.31582	0.31532	1	5574	0	0.86219	0.006589	0.014387	0.635055	406	2	0.86219
SRSF7	4	0.94754	0.94771	1	16859	0	0.47118	0.0066243	0.014453	0.636428	407	1	0.47118
RPS29	2	0.99337	0.99338	1	17781	0	1.0113	0.006634	0.012722	0.609226	408	2	1.0113
CLCA1	4	0.42829	0.42803	1	7583	0	0.50192	0.0066697	0.014542	0.63773	409	2	0.50192
WDR61	4	0.96738	0.9675	1	17235	0	0.83889	0.0066913	0.014584	0.63773	410	2	0.83889
SEC13	4	0.86492	0.86506	1	15348	0	0.35894	0.0067368	0.014673	0.63773	411	1	0.35894
OTOL1	4	0.87494	0.87511	1	15522	0	0.73178	0.0067835	0.014752	0.63773	412	2	0.73178
GZF1	4	0.52182	0.52151	1	9248	0	0.24148	0.006793	0.01477	0.63773	413	1	0.24148
DHX33	4	0.44005	0.4398	1	7790	0	0.61879	0.0067943	0.014772	0.63773	414	2	0.61879
KRI1	4	0.79915	0.79925	1	14176	0	0.722	0.0068161	0.014802	0.63773	415	2	0.722
KLRC3	4	0.88958	0.88971	1	15796	0	0.76079	0.006827	0.01482	0.63773	416	2	0.76079
MCRS1	4	0.60478	0.60444	1	10704	0	0.55755	0.006838	0.014836	0.63773	417	2	0.55755
PSMA4	4	0.91628	0.91648	1	16288	0	0.49292	0.0069055	0.014954	0.640754	418	2	0.49292
ACTR10	4	0.98318	0.98328	1	17541	0	0.794	0.0069256	0.014987	0.640754	419	2	0.794
AATF	4	0.99429	0.99435	1	17801	0	0.5858	0.0069617	0.01505	0.640754	420	2	0.5858
SNIP1	4	0.9859	0.98596	1	17609	0	0.51308	0.0070179	0.015154	0.640754	421	2	0.51308
ASCL4	4	0.20379	0.20496	1	3600	1	0.24243	0.0070248	0.015162	0.640754	422	2	0.24243
RBBP7	4	0.93938	0.93957	1	16706	0	0.72104	0.0070304	0.015169	0.640754	423	2	0.72104
RPL10L	4	0.52188	0.52158	1	9249	0	0.36023	0.0070359	0.015177	0.640754	424	2	0.36023
INTS9	4	0.69137	0.6912	1	12202	0	0.51274	0.0070442	0.01519	0.640754	425	2	0.51274
ZNF805	4	0.23426	0.23435	1	4148	1	0.29097	0.0070742	0.015247	0.64166	426	1	0.29097
GON4L	4	0.30185	0.3014	1	5330	0	0.67728	0.0071303	0.015354	0.644658	427	2	0.67728
DNAJC17	4	0.24576	0.24558	1	4341	1	0.73142	0.0071866	0.015446	0.645776	428	2	0.73142
RPP38	4	0.89134	0.89148	1	15824	0	0.78666	0.0071917	0.015452	0.645776	429	2	0.78666
CDIPT	4	0.040788	0.061812	1	1083	1	0.89841	0.0072421	0.015531	0.646108	430	2	0.89841
C11orf21	4	0.94504	0.94519	1	16814	0	0.10682	0.0072428	0.015532	0.646108	431	1	0.10682
MED15	4	0.51722	0.51692	1	9163	0	0.3208	0.0073552	0.015714	0.652179	432	1	0.3208
SNAP91	4	0.6834	0.6833	1	12074	0	0.91416	0.0074455	0.015874	0.657314	433	2	0.91416
CCDC105	4	0.69106	0.69089	1	12196	0	0.80917	0.0075024	0.01597	0.659693	434	2	0.80917
RTFDC1	4	0.19307	0.19494	1	3419	1	0.2369	0.0075238	0.016005	0.659693	435	1	0.2369
FLVCR2	4	0.99673	0.99677	1	17863	0	0.83821	0.0075768	0.016093	0.66061	436	2	0.83821
PPP1R2	4	0.18752	0.18974	1	3327	1	-0.018908	0.00758	0.0161	0.66061	437	1	-0.018908
TYMS	4	0.0036404	0.007927	0.7584	185	1	0.56481	0.0076112	0.016149	0.66111	438	2	0.56481
SS18L2	4	0.38293	0.38238	1	6777	0	0.32794	0.0076362	0.016186	0.661149	439	1	0.32794
OR10S1	4	0.83739	0.83752	1	14843	0	0.66584	0.0076924	0.016281	0.663512	440	1	0.66584
ZMYM5	4	0.36434	0.36377	1	6438	0	0.76035	0.0077903	0.016444	0.668139	441	2	0.76035
MYBPC1	4	0.71857	0.71835	1	12693	0	0.2554	0.0078048	0.016468	0.668139	442	1	0.2554
MYL2	4	0.92012	0.92037	1	16368	0	0.27197	0.007861	0.016563	0.670138	443	1	0.27197
DDX56	4	0.77889	0.77875	1	13811	0	0.85467	0.0079011	0.016635	0.670138	444	2	0.85467
luciferase	24	0.96789	0.968	1	17245	0	0.041196	0.007999	0.034194	0.843144	445	5	0.041196
PSMC6	4	0.88474	0.88493	1	15696	0	0.868	0.0080126	0.016824	0.670138	446	2	0.868
ALDH2	4	0.85679	0.85695	1	15190	0	0.20271	0.0080295	0.016851	0.670138	447	1	0.20271
ATXN7L3B	4	0.29263	0.29212	1	5160	0	-0.10755	0.0080295	0.016851	0.670138	448	1	-0.10755
CDC7	4	0.86948	0.86959	1	15426	0	0.19771	0.0080295	0.016851	0.670138	449	1	0.19771
TXNRD3NB	4	0.27962	0.27918	1	4941	0	0.45136	0.0080295	0.016851	0.670138	450	1	0.45136
GRSF1	4	0.94414	0.94433	1	16790	0	0.52506	0.0080295	0.016851	0.670138	451	2	0.52506
NOC4L	4	0.9952	0.99523	1	17824	0	0.82163	0.0080302	0.016852	0.670138	452	2	0.82163
PCP2	4	0.76326	0.76303	1	13526	0	0.58524	0.008107	0.016987	0.67254	453	2	0.58524
CCT6A	4	0.68463	0.68451	1	12094	0	0.57426	0.0083104	0.017331	0.684113	454	2	0.57426
SKIV2L2	4	0.38769	0.38727	1	6864	0	0.62469	0.0083665	0.01743	0.684113	455	2	0.62469
LUC7L3	4	0.75575	0.75562	1	13398	0	0.73605	0.0084056	0.017489	0.684113	456	2	0.73605
NPAT	4	0.012796	0.024101	0.947926	453	2	0.20645	0.0084176	0.017508	0.684113	457	2	0.20645
MRPL19	4	0.41793	0.4177	1	7401	0	0.03748	0.0084227	0.01752	0.684113	458	1	0.03748
HAUS5	4	0.84182	0.84191	1	14923	0	0.89976	0.0084538	0.017583	0.684113	459	2	0.89976
DDX51	4	0.020999	0.038486	0.995418	688	1	0.70548	0.0084659	0.017608	0.684113	460	2	0.70548
MED25	4	0.18199	0.18459	1	3236	1	0.20466	0.0084789	0.017634	0.684113	461	2	0.20466
FUZ	4	0.768	0.76788	1	13614	0	-0.1072	0.008535	0.017736	0.684113	462	1	-0.1072
IPO11	4	0.5612	0.56072	1	9944	0	0.62508	0.0085386	0.017745	0.684113	463	2	0.62508
OIP5	4	0.92277	0.92307	1	16422	0	0.49771	0.0085912	0.017847	0.684113	464	1	0.49771
PAF1	4	0.91478	0.91498	1	16262	0	0.65708	0.0086359	0.017935	0.684113	465	2	0.65708
TMEM258	4	0.99545	0.99547	1	17831	0	0.75574	0.008642	0.017942	0.684113	466	2	0.75574
TBX22	4	0.76973	0.76958	1	13645	0	0.24449	0.0086473	0.017956	0.684113	467	1	0.24449
KIAA1407	4	0.9512	0.95136	1	16936	0	0.57483	0.0086542	0.017967	0.684113	468	2	0.57483
UBXN2B	4	0.95488	0.95501	1	16998	0	0.71615	0.008697	0.018048	0.684113	469	2	0.71615
PDE9A	4	0.99771	0.99773	1	17894	0	0.81604	0.0087031	0.018058	0.684113	470	2	0.81604
LGI1	4	0.084105	0.097936	1	1698	1	0.55976	0.0087035	0.018059	0.684113	471	2	0.55976
RBM19	4	0.81419	0.81429	1	14438	0	0.61746	0.0087123	0.018075	0.684113	472	2	0.61746
ALYREF	4	0.069092	0.085285	1	1484	1	0.59633	0.0087123	0.018075	0.684113	473	2	0.59633
KLF5	4	0.99648	0.99653	1	17854	0	0.78577	0.0087829	0.018202	0.686541	474	2	0.78577
NHP2	4	0.7722	0.77207	1	13687	0	0.78135	0.0087952	0.018218	0.686541	475	2	0.78135
GGT6	4	0.71312	0.71276	1	12594	0	0.44514	0.0088158	0.018253	0.686541	476	1	0.44514
UTP23	4	0.97802	0.97828	1	17435	0	0.45343	0.0088719	0.018354	0.688922	477	1	0.45343
ATP6V0D1	4	0.50255	0.50237	1	8910	0	0.17881	0.008928	0.018434	0.690471	478	1	0.17881
TGS1	4	0.99773	0.99776	1	17897	0	0.8328	0.0089842	0.018539	0.692611	479	2	0.8328
MYADML2	4	0.83892	0.83901	1	14873	0	0.47595	0.0090304	0.018621	0.692611	480	2	0.47595
LIPI	4	0.89838	0.89846	1	15954	0	0.0095741	0.0090403	0.018636	0.692611	481	1	0.0095741
ZNF259	4	0.0038351	0.0082632	0.765166	193	2	0.095863	0.0091366	0.018805	0.695088	482	2	0.095863
UPP1	4	0.59178	0.59136	1	10493	0	0.0060149	0.0091526	0.018834	0.695088	483	1	0.0060149
SF3A3	4	0.87502	0.87519	1	15524	0	0.77952	0.0091585	0.018844	0.695088	484	2	0.77952
ARID1A	4	0.9991	0.9991	1	17959	0	0.818	0.0091868	0.018894	0.695088	485	2	0.818
ARFGAP3	4	0.7317	0.73149	1	12927	0	-0.17014	0.0092087	0.018935	0.695088	486	1	-0.17014
SRSF2	4	0.89676	0.89687	1	15924	0	0.58512	0.0092308	0.018977	0.695088	487	2	0.58512
RIPK1	4	0.55006	0.54959	1	9747	0	0.42979	0.0092648	0.019038	0.695785	488	1	0.42979
PREB	4	0.32156	0.32098	1	5687	0	0.75679	0.0094714	0.019401	0.702666	489	2	0.75679
CLIP2	4	0.86681	0.86692	1	15386	0	0.63	0.0094969	0.019441	0.702666	490	2	0.63
PARP10	4	0.34497	0.34433	1	6091	0	-0.19759	0.0095454	0.019528	0.702666	491	1	-0.19759
ZNF513	4	0.98728	0.98732	1	17640	0	0.72174	0.0095544	0.019543	0.702666	492	2	0.72174
TAF7	4	0.98156	0.98167	1	17495	0	0.64896	0.0095864	0.019596	0.702666	493	2	0.64896
ZFYVE20	4	0.14602	0.15175	1	2672	1	0.41372	0.0095928	0.019605	0.702666	494	2	0.41372
NIP7	4	0.11322	0.12288	1	2150	1	0.48762	0.0096015	0.019616	0.702666	495	2	0.48762
HSPA9	4	0.26989	0.2695	1	4760	0	0.64395	0.0096577	0.019716	0.703057	496	2	0.64395
SYNGR4	4	0.9213	0.92158	1	16394	0	0.80204	0.0096827	0.01976	0.703057	497	2	0.80204
ECSIT	4	0.69441	0.69423	1	12255	0	0.56737	0.0097021	0.019792	0.703057	498	2	0.56737
FAM206A	4	0.10275	0.11373	1	1976	1	0.10691	0.0097138	0.019813	0.703057	499	1	0.10691
TRAPPC8	3	0.74443	0.74457	1	13175	0	0.88775	0.0097278	0.018645	0.692611	500	2	0.88775
UTP20	4	0.81063	0.81073	1	14377	0	0.60307	0.0097279	0.019832	0.703057	501	2	0.60307
TBCB	4	0.53696	0.53655	1	9510	0	0.68847	0.0097634	0.019885	0.703057	502	2	0.68847
PIK3IP1	4	0.33079	0.33017	1	5847	0	0.08434	0.0097699	0.019899	0.703057	503	1	0.08434
LRRC57	4	0.21006	0.21097	1	3708	1	0.233	0.0098821	0.020081	0.706801	504	1	0.233
UGCG	4	0.71649	0.71621	1	12651	0	0.8688	0.0098833	0.020084	0.706801	505	2	0.8688
MRPL37	4	0.92713	0.92743	1	16507	0	0.59117	0.010007	0.020305	0.711243	506	2	0.59117
EPT1	3	0.99885	0.99887	1	17947	0	0.89058	0.010041	0.019206	0.70048	507	2	0.89058
ANKRD13D	4	0.31646	0.31596	1	5587	0	-0.27896	0.01005	0.020375	0.711243	508	1	-0.27896
PIK3C3	4	0.99683	0.99688	1	17867	0	0.76649	0.010073	0.020408	0.711243	509	2	0.76649
NGFR	4	0.27807	0.27764	1	4915	0	-0.25879	0.010163	0.020563	0.711243	510	1	-0.25879
AKIRIN2	4	0.019551	0.035992	0.984163	651	1	0.87579	0.010171	0.020573	0.711243	511	2	0.87579
GTF3C4	3	0.83662	0.83651	1	14829	0	0.93697	0.010173	0.019448	0.702666	512	2	0.93697
MED26	4	0.99009	0.9901	1	17704	0	0.82857	0.010178	0.020583	0.711243	513	2	0.82857
POPDC2	4	0.7506	0.75044	1	13293	0	0.40033	0.010184	0.020594	0.711243	514	2	0.40033
WBP11	4	0.078484	0.093168	1	1616	1	0.35386	0.010247	0.020696	0.711243	515	1	0.35386
CDR2L	4	0.86526	0.86543	1	15355	0	-0.045078	0.010247	0.020696	0.711243	516	1	-0.045078
TMEM178A	4	0.96995	0.97009	1	17290	0	0.6349	0.010257	0.020718	0.711243	517	2	0.6349
PRICKLE2	4	0.43037	0.43008	1	7617	0	0.60347	0.010277	0.020763	0.711243	518	2	0.60347
PHB2	4	0.98381	0.98389	1	17558	0	0.84221	0.010297	0.020798	0.711243	519	2	0.84221
PRRT2	4	0.16286	0.16698	1	2934	1	0.20035	0.01031	0.020821	0.711243	520	2	0.20035
PSMA6	4	0.64781	0.64769	1	11452	0	0.24175	0.010331	0.020854	0.711243	521	1	0.24175
LRRC26	4	0.75222	0.75211	1	13330	0	0.63654	0.010383	0.020946	0.711243	522	2	0.63654
EFTUD1	4	0.99719	0.99721	1	17877	0	0.67154	0.010387	0.020953	0.711243	523	2	0.67154
INTS8	4	0.99758	0.99758	1	17888	0	0.87455	0.01039	0.020958	0.711243	524	2	0.87455
MTMR14	4	0.82411	0.82428	1	14613	0	0.65181	0.01041	0.021001	0.711339	525	2	0.65181
UCP2	4	0.70069	0.70044	1	12377	0	0.43628	0.010523	0.021192	0.714626	526	2	0.43628
ACTR3B	4	0.75544	0.75529	1	13393	0	0.058736	0.010555	0.021246	0.714626	527	1	0.058736
GCC1	4	0.4531	0.45288	1	8033	0	0.46789	0.010583	0.021291	0.714626	528	2	0.46789
EEF2	4	0.050856	0.070077	1	1217	1	-0.22462	0.010611	0.021335	0.714626	529	1	-0.22462
MPHOSPH8	4	0.70742	0.7071	1	12491	0	0.61636	0.010667	0.021436	0.716676	530	2	0.61636
LSM5	3	0.0037044	0.0073468	0.746103	187	1	0.68674	0.010707	0.020409	0.711243	531	1	0.68674
TMEM42	4	0.77224	0.77211	1	13688	0	-0.1658	0.010723	0.021529	0.717575	532	1	-0.1658
PLAT	4	0.6541	0.65389	1	11562	0	0.59971	0.010732	0.021542	0.717575	533	2	0.59971
DDX39B	4	0.98626	0.98632	1	17615	0	0.62729	0.010779	0.021636	0.718049	534	2	0.62729
SRP68	4	0.68878	0.6886	1	12152	0	0.10356	0.010779	0.021636	0.718049	535	1	0.10356
MSL1	4	0.69505	0.69484	1	12269	0	0.77603	0.01084	0.021742	0.719511	536	2	0.77603
BIRC6	4	0.98658	0.98661	1	17621	0	0.79183	0.010854	0.021768	0.719511	537	2	0.79183
GNL3L	4	0.82108	0.82122	1	14559	0	0.67739	0.010874	0.021803	0.719511	538	2	0.67739
UBA1	4	0.3056	0.30507	1	5393	0	0.57644	0.010891	0.02184	0.719511	539	2	0.57644
OBFC1	4	0.15477	0.15965	1	2812	1	0.11172	0.010948	0.021928	0.721104	540	1	0.11172
ATP6V1H	4	0.95503	0.95515	1	17004	0	0.79868	0.010997	0.022012	0.721667	541	2	0.79868
TCF3	4	0.50202	0.50185	1	8903	0	-0.13938	0.011004	0.022025	0.721667	542	1	-0.13938
TTI2	4	0.63071	0.63054	1	11154	0	0.68059	0.011038	0.022095	0.722584	543	2	0.68059
DCTN6	4	0.70465	0.70433	1	12445	0	0.42564	0.01106	0.022133	0.722584	544	1	0.42564
ACTL8	3	0.86406	0.86401	1	15332	0	0.85133	0.011112	0.021158	0.714626	545	2	0.85133
AGR2	4	0.15945	0.16388	1	2880	1	-0.47296	0.011172	0.022333	0.727785	546	1	-0.47296
C5orf46	3	0.91135	0.91142	1	16194	0	0.91321	0.011196	0.0213	0.714626	547	2	0.91321
BANF1	4	0.98546	0.98552	1	17605	0	0.86404	0.011251	0.022465	0.730773	548	2	0.86404
SEPT6	4	0.94991	0.95007	1	16909	0	0.42434	0.01134	0.022613	0.734267	549	1	0.42434
LIAS	4	0.9745	0.97473	1	17369	0	0.77589	0.01141	0.022736	0.735232	550	2	0.77589
PCMTD1	4	0.22897	0.22913	1	4059	1	0.2899	0.011424	0.02276	0.735232	551	2	0.2899
CD9	4	0.72168	0.72146	1	12750	0	0.52237	0.011452	0.022808	0.735232	552	2	0.52237
EIF6	4	0.053462	0.072252	1	1250	1	0.61803	0.011508	0.022893	0.735232	553	2	0.61803
PRKG1	4	0.86297	0.8631	1	15310	0	0.64659	0.011515	0.022907	0.735232	554	2	0.64659
MRP63	4	0.9499	0.95006	1	16908	0	0.51581	0.011522	0.022916	0.735232	555	2	0.51581
PARP16	4	0.83322	0.83339	1	14765	0	0.64565	0.011529	0.022928	0.735232	556	2	0.64565
MRPL51	4	0.65674	0.65659	1	11606	0	0.77604	0.011585	0.023019	0.736625	557	2	0.77604
HEATR1	4	0.99926	0.99927	1	17968	0	0.85871	0.011599	0.023053	0.736625	558	2	0.85871
RRAGA	4	0.99144	0.99149	1	17735	0	0.80961	0.011641	0.023122	0.737545	559	2	0.80961
DDX54	4	0.98264	0.98276	1	17524	0	0.52667	0.011676	0.02318	0.738078	560	2	0.52667
ACMSD	4	0.48392	0.48384	1	8596	0	0.55107	0.011732	0.023273	0.738424	561	2	0.55107
OSGEP	4	0.009349	0.018051	0.933666	344	1	0.55681	0.011732	0.023273	0.738424	562	2	0.55681
UQCRC2	4	0.75736	0.75719	1	13429	0	0.47627	0.011788	0.023373	0.740307	563	1	0.47627
GNL2	4	0.99972	0.99972	1	18000	0	0.85594	0.011831	0.02345	0.74099	564	2	0.85594
GPR137C	4	0.89759	0.89771	1	15941	0	-0.029748	0.011844	0.023477	0.74099	565	1	-0.029748
FOXN2	4	0.66799	0.66784	1	11808	0	0.40109	0.011923	0.023609	0.741147	566	2	0.40109
PPIE	4	0.99169	0.99173	1	17745	0	0.72931	0.011937	0.023638	0.741147	567	2	0.72931
MYBPC3	4	0.19595	0.19759	1	3471	1	0.22646	0.011956	0.023675	0.741147	568	1	0.22646
ZNF610	4	0.98691	0.98695	1	17630	0	0.72752	0.011987	0.02372	0.741147	569	2	0.72752
TICRR	4	0.64623	0.64608	1	11425	0	0.77639	0.012058	0.023834	0.741147	570	2	0.77639
SLC35A4	4	0.18058	0.18325	1	3214	1	-0.14961	0.012068	0.023852	0.741147	571	1	-0.14961
CLIC6	4	0.62935	0.62916	1	11130	0	0.74261	0.012108	0.023926	0.741147	572	2	0.74261
PPP1R8	4	0.97481	0.97503	1	17374	0	0.84763	0.012122	0.023949	0.741147	573	2	0.84763
C12orf68	4	0.15969	0.1641	1	2884	1	0.40513	0.012124	0.023953	0.741147	574	2	0.40513
GOSR2	4	0.98934	0.98938	1	17690	0	0.79805	0.012151	0.024003	0.741147	575	2	0.79805
NDUFAF7	4	0.92869	0.92896	1	16534	0	0.5814	0.012172	0.024035	0.741147	576	2	0.5814
C2orf48	4	0.10228	0.11332	1	1969	1	0.35497	0.01218	0.024051	0.741147	577	2	0.35497
ANAPC1	4	0.81973	0.81986	1	14534	0	0.6076	0.012251	0.024184	0.743289	578	2	0.6076
NEK4	4	0.61772	0.61748	1	10922	0	0.39168	0.012273	0.024215	0.743289	579	2	0.39168
CHCHD7	4	0.93102	0.93125	1	16577	0	0.45942	0.012292	0.024249	0.743289	580	2	0.45942
SUPT16H	4	0.080555	0.094954	1	1642	1	-0.029871	0.012348	0.024345	0.744962	581	1	-0.029871
ILF3	4	0.92004	0.92029	1	16366	0	0.84832	0.012374	0.024386	0.744962	582	2	0.84832
CTCFL	4	0.42322	0.42298	1	7482	0	0.10968	0.012404	0.024435	0.745192	583	1	0.10968
RPS19BP1	4	0.25183	0.25155	1	4445	1	0.62398	0.012475	0.024549	0.746968	584	2	0.62398
RPL10A	3	0.99705	0.99708	1	17871	0	0.88298	0.012485	0.023545	0.741147	585	2	0.88298
SYCP2L	4	0.15662	0.16135	1	2836	1	0.28789	0.012516	0.024613	0.746968	586	1	0.28789
KLHL1	4	0.94623	0.94637	1	16835	0	0.68704	0.01254	0.024646	0.746968	587	2	0.68704
NUDT19	4	0.99468	0.99473	1	17812	0	0.7644	0.012548	0.024659	0.746968	588	2	0.7644
C19orf25	4	0.28099	0.28059	1	4967	0	0.7425	0.012572	0.024704	0.747094	589	2	0.7425
RRS1	4	0.56687	0.56634	1	10055	0	0.6828	0.012599	0.024747	0.747136	590	2	0.6828
TRIM36	4	0.84105	0.84113	1	14910	0	0.10555	0.012628	0.024799	0.74737	591	1	0.10555
ITPA	4	0.99929	0.99931	1	17970	0	0.73646	0.012684	0.024887	0.74737	592	2	0.73646
HAAO	4	0.68791	0.68774	1	12138	0	0.15073	0.01274	0.02497	0.74737	593	1	0.15073
DOLK	4	0.98483	0.98489	1	17586	0	0.63875	0.012745	0.024977	0.74737	594	2	0.63875
RAPGEF6	4	0.98049	0.98066	1	17477	0	0.63181	0.012759	0.02501	0.74737	595	2	0.63181
GTF2H1	4	0.91626	0.91645	1	16286	0	0.64576	0.012789	0.025058	0.74737	596	2	0.64576
SNUPN	4	0.94623	0.94637	1	16836	0	0.72171	0.01284	0.025149	0.74737	597	2	0.72171
MED20	4	0.94431	0.9445	1	16794	0	0.70168	0.012847	0.025161	0.74737	598	2	0.70168
OR2B11	4	0.98774	0.98781	1	17651	0	0.22343	0.012852	0.025169	0.74737	599	1	0.22343
SPATA5L1	4	0.99891	0.99891	1	17948	0	0.7487	0.01295	0.025331	0.750955	600	2	0.7487
DSEL	4	0.95763	0.95778	1	17046	0	0.16375	0.012992	0.02541	0.751014	601	1	0.16375
VPS26B	4	0.90784	0.90801	1	16122	0	0.51315	0.013009	0.02544	0.751014	602	2	0.51315
DHDDS	4	0.010835	0.02067	0.947926	390	1	0.21038	0.013046	0.0255	0.751014	603	2	0.21038
RP11-408E5.4	2	0.31693	0.31693	1	5594	0	0.67188	0.013111	0.020556	0.711243	604	1	0.67188
NAA10	4	0.9816	0.98171	1	17498	0	0.59835	0.013132	0.025639	0.753886	605	1	0.59835
CSPG5	4	0.012928	0.024333	0.947926	456	2	0.11304	0.013158	0.025683	0.753964	606	2	0.11304
MT1M	1	0.98682	0.98686	1	17627	0	1.44	0.013176	0.013048	0.616607	607	1	1.44
SMC3	4	0.024117	0.043846	1	775	2	-0.60078	0.013188	0.02574	0.754396	608	1	-0.60078
LRRC8D	4	0.51463	0.51433	1	9114	0	0.63627	0.013244	0.02583	0.755038	609	2	0.63627
ATN1	4	0.89084	0.89098	1	15815	0	0.70627	0.013262	0.02587	0.755038	610	2	0.70627
ATP6AP1	4	0.98433	0.98441	1	17570	0	0.68975	0.013284	0.025901	0.755038	611	2	0.68975
PPP6R3	4	0.99839	0.99838	1	17927	0	0.69261	0.0133	0.025929	0.755038	612	2	0.69261
S100A13	4	0.84838	0.84847	1	15038	0	0.61208	0.013344	0.026	0.755571	613	2	0.61208
N4BP2L2	4	0.8805	0.8807	1	15617	0	0.60821	0.013359	0.026031	0.755571	614	2	0.60821
ZBTB45	4	0.70151	0.70122	1	12392	0	0.33298	0.013412	0.026124	0.75706	615	1	0.33298
CLDN10	4	0.8292	0.82934	1	14702	0	0.15367	0.013467	0.026212	0.758394	616	1	0.15367
MFAP3	4	0.89427	0.89441	1	15880	0	0.026482	0.013579	0.026424	0.763287	617	1	0.026482
CCT3	4	0.047754	0.067446	1	1176	1	-0.26503	0.013635	0.026515	0.764693	618	1	-0.26503
SNAPC3	4	0.25982	0.25949	1	4588	1	0.25965	0.013691	0.026612	0.766285	619	2	0.25965
PCOLCE	4	0.99792	0.99793	1	17912	0	0.72459	0.013735	0.026686	0.766461	620	2	0.72459
TAS2R30	1	0.98626	0.98629	1	17614	0	1.512	0.013741	0.01359	0.62272	621	1	1.512
RUVBL2	4	0.40982	0.40952	1	7254	0	-0.23997	0.013747	0.026703	0.766461	622	1	-0.23997
DFNB59	4	0.88622	0.88642	1	15723	0	0.38048	0.013803	0.026805	0.768168	623	1	0.38048
MRPS35	4	0.29813	0.29772	1	5257	0	0.84427	0.01388	0.026943	0.770889	624	2	0.84427
THAP5	4	0.48188	0.48183	1	8553	0	0.27605	0.013964	0.027091	0.773005	625	2	0.27605
TTC39B	4	0.19854	0.20002	1	3513	1	0.23746	0.013971	0.027103	0.773005	626	1	0.23746
GRWD1	4	0.8362	0.83635	1	14820	0	0.2955	0.014027	0.027188	0.774222	627	1	0.2955
PDE12	4	0.53881	0.53839	1	9543	0	0.4004	0.014071	0.027273	0.774745	628	2	0.4004
ATG16L2	4	0.95883	0.95898	1	17062	0	0.41684	0.014083	0.027292	0.774745	629	1	0.41684
WDR55	4	0.6893	0.68914	1	12161	0	0.24483	0.014306	0.027688	0.782788	630	1	0.24483
TPT1	4	0.98517	0.98524	1	17596	0	0.77832	0.014329	0.027734	0.782788	631	2	0.77832
PSKH2	4	0.043115	0.06373	1	1109	1	0.47561	0.014329	0.027734	0.782788	632	2	0.47561
FOXA2	4	0.20916	0.21011	1	3693	1	0.17494	0.014362	0.027788	0.782788	633	1	0.17494
DHX37	4	0.98752	0.98758	1	17644	0	0.80319	0.014363	0.027793	0.782788	634	2	0.80319
TM2D2	4	0.7915	0.79155	1	14038	0	0.26372	0.014418	0.0279	0.784576	635	1	0.26372
PSMD13	4	0.044098	0.064544	1	1124	1	0.28593	0.014474	0.028004	0.786282	636	1	0.28593
EIF3E	4	0.12699	0.13482	1	2374	1	0.4676	0.014526	0.02809	0.786407	637	2	0.4676
SPANXN4	4	0.1756	0.17863	1	3143	1	0.20106	0.01453	0.028095	0.786407	638	1	0.20106
SDAD1	4	0.57674	0.57628	1	10241	0	0.64873	0.014573	0.028172	0.78667	639	2	0.64873
KIF2A	4	0.99508	0.99512	1	17821	0	0.5889	0.014586	0.028192	0.78667	640	1	0.5889
CST11	4	0.93022	0.93045	1	16565	0	0.55614	0.014659	0.028316	0.788924	641	2	0.55614
EPPK1	4	0.24131	0.24124	1	4267	1	0.40994	0.01469	0.02838	0.789478	642	2	0.40994
MS4A1	4	0.93135	0.93161	1	16585	0	0.45236	0.01481	0.028582	0.79265	643	2	0.45236
MTA2	4	0.1707	0.17409	1	3065	1	0.39321	0.014847	0.02866	0.793542	644	2	0.39321
TAGLN	4	0.99271	0.99274	1	17767	0	0.52839	0.014865	0.028702	0.793542	645	1	0.52839
LINC00998	1	0.98513	0.98517	1	17593	0	1.395	0.014871	0.01474	0.63773	646	1	1.395
AKR1A1	4	0.64473	0.64456	1	11394	0	0.061714	0.014921	0.028814	0.795417	647	1	0.061714
EIF2S1	4	0.049659	0.069059	1	1204	1	-0.10023	0.015005	0.028963	0.79833	648	1	-0.10023
IMP3	4	0.94984	0.95001	1	16906	0	0.6333	0.015083	0.029099	0.800841	649	2	0.6333
ARRDC4	4	0.28262	0.2822	1	4996	0	0.21803	0.015201	0.029284	0.8047	650	1	0.21803
RRM2	4	0.17999	0.18269	1	3206	1	0.39377	0.015257	0.029375	0.805188	651	1	0.39377
PSME3	4	0.85658	0.85675	1	15189	0	0.75438	0.015266	0.029391	0.805188	652	2	0.75438
OXCT1	4	0.91682	0.91701	1	16299	0	0.49899	0.015312	0.029481	0.805427	653	1	0.49899
SMC5	4	0.59732	0.59696	1	10578	0	0.45421	0.015322	0.0295	0.805427	654	2	0.45421
B3GALT6	3	0.021818	0.034106	0.980594	709	1	-0.21236	0.015329	0.028566	0.79265	655	1	-0.21236
DIS3	4	0.9262	0.92649	1	16492	0	0.53216	0.015368	0.029577	0.805427	656	2	0.53216
FUS	4	0.77475	0.77458	1	13734	0	0.59634	0.015386	0.029599	0.805427	657	2	0.59634
BANF2	4	0.16252	0.16664	1	2927	1	0.23047	0.01541	0.029637	0.805427	658	2	0.23047
BRF1	4	0.94703	0.94721	1	16850	0	0.27066	0.015424	0.029667	0.805427	659	1	0.27066
ZHX2	4	0.29982	0.29936	1	5289	0	0.76772	0.015498	0.029793	0.805614	660	2	0.76772
PCNA	4	0.95028	0.95046	1	16916	0	0.75533	0.015522	0.029834	0.805614	661	2	0.75533
SF3B4	4	0.10795	0.11828	1	2064	1	0.62348	0.01553	0.029852	0.805614	662	2	0.62348
GTF2A1	4	0.18063	0.1833	1	3215	1	0.62312	0.01561	0.029983	0.807565	663	2	0.62312
C21orf58	4	0.15885	0.16335	1	2873	1	0.6295	0.015626	0.030014	0.807565	664	2	0.6295
EPRS	4	0.9987	0.99869	1	17940	0	0.77671	0.015723	0.030196	0.809198	665	2	0.77671
TSPAN13	4	0.40169	0.40146	1	7113	0	0.35335	0.015731	0.030208	0.809198	666	2	0.35335
PCBP1	4	0.99923	0.99923	1	17966	0	0.82725	0.015755	0.030252	0.809198	667	2	0.82725
COL16A1	4	0.77209	0.77196	1	13683	0	-0.18562	0.015759	0.030258	0.809198	668	1	-0.18562
ATAD2	4	0.91186	0.91197	1	16203	0	0.59492	0.015795	0.030319	0.809198	669	2	0.59492
GABPB2	4	0.70304	0.70276	1	12419	0	0.12316	0.015815	0.030344	0.809198	670	1	0.12316
ANAPC13	4	0.024813	0.045047	1	797	2	-0.15134	0.015871	0.030448	0.810779	671	1	-0.15134
HNRNPU	4	0.01545	0.028839	0.964052	537	2	-0.55168	0.015927	0.03054	0.811584	672	1	-0.55168
PAK1	4	0.50389	0.50371	1	8935	0	0.4756	0.015958	0.030597	0.811584	673	2	0.4756
MTMR10	4	0.17765	0.18051	1	3173	1	0.04808	0.015983	0.030647	0.811584	674	1	0.04808
GTF3C5	4	0.24763	0.24745	1	4379	1	0.57115	0.01599	0.030658	0.811584	675	2	0.57115
SNRNP48	4	0.84056	0.84062	1	14903	0	0.64775	0.016038	0.030735	0.812425	676	2	0.64775
RPA1	4	0.98868	0.98875	1	17677	0	0.77051	0.016094	0.030836	0.813915	677	2	0.77051
NUP35	4	0.99911	0.99911	1	17960	0	0.55932	0.01615	0.030936	0.815343	678	1	0.55932
FARSA	4	0.92067	0.92093	1	16381	0	0.42356	0.016206	0.031034	0.816659	679	1	0.42356
CTSC	4	0.66778	0.66763	1	11803	0	0.62881	0.016231	0.031076	0.816659	680	2	0.62881
IARS2	4	0.76378	0.76355	1	13537	0	-0.0050257	0.016262	0.031138	0.817098	681	1	-0.0050257
NECAP1	4	0.99015	0.99017	1	17707	0	0.71923	0.0163	0.031206	0.817694	682	2	0.71923
ETF1	4	0.78757	0.78758	1	13977	0	0.56259	0.016399	0.031364	0.819775	683	2	0.56259
EHBP1L1	4	0.75011	0.74992	1	13282	0	-0.033065	0.016429	0.031418	0.819775	684	1	-0.033065
OR1B1	4	0.88172	0.8819	1	15642	0	0.41191	0.016448	0.03145	0.819775	685	2	0.41191
FPR2	4	0.9233	0.92361	1	16433	0	0.47418	0.016457	0.031467	0.819775	686	2	0.47418
SUSD5	4	0.069735	0.085812	1	1491	1	-0.19066	0.016485	0.031518	0.81992	687	1	-0.19066
GDA	4	0.19777	0.1993	1	3502	1	0.066858	0.016653	0.031785	0.825331	688	1	0.066858
KRTAP25-1	4	0.98985	0.98985	1	17701	0	0.7025	0.016671	0.031817	0.825331	689	2	0.7025
CABP5	4	0.85982	0.85993	1	15246	0	0.28237	0.016708	0.031882	0.825809	690	1	0.28237
C19orf60	4	0.98748	0.98755	1	17643	0	0.35651	0.01682	0.032073	0.828357	691	1	0.35651
SNW1	4	0.031138	0.053952	1	953	1	0.80337	0.016863	0.032137	0.828357	692	2	0.80337
TCP11L1	4	0.69678	0.69655	1	12303	0	0.47186	0.016871	0.032152	0.828357	693	2	0.47186
ERCC2	4	0.48677	0.48668	1	8643	0	0.63954	0.016876	0.032163	0.828357	694	1	0.63954
CLK3	4	0.99958	0.99958	1	17986	0	0.57172	0.016932	0.032252	0.829366	695	1	0.57172
NSMCE2	4	0.99748	0.99748	1	17886	0	0.76635	0.016954	0.032294	0.829366	696	2	0.76635
LPIN3	4	0.99292	0.99296	1	17769	0	0.59079	0.016988	0.032349	0.829581	697	2	0.59079
MTRNR2L6	1	0.98301	0.98311	1	17537	0	1.3535	0.016991	0.016923	0.671472	698	1	1.3535
RPL30	2	0.29373	0.29392	1	5181	0	0.65719	0.017038	0.024056	0.741147	699	1	0.65719
KIT	4	0.50958	0.50934	1	9032	0	0.30858	0.017043	0.032448	0.830946	700	1	0.30858
ATP5O	4	0.99961	0.99961	1	17990	0	0.80745	0.017138	0.032607	0.833268	701	2	0.80745
DERL1	4	0.55418	0.55368	1	9820	0	0.49486	0.017155	0.032635	0.833268	702	1	0.49486
STAM	4	0.06281	0.079963	1	1386	1	0.2342	0.017206	0.032718	0.833268	703	2	0.2342
ALDH1L1	4	0.068289	0.084645	1	1469	1	0.045011	0.017211	0.032723	0.833268	704	1	0.045011
PSMA2	4	0.0029921	0.0067633	0.746103	162	1	0.43549	0.017266	0.032823	0.834605	705	2	0.43549
TLDC2	4	0.091333	0.10403	1	1801	1	0.40434	0.017298	0.032875	0.834605	706	2	0.40434
GAL	4	0.25858	0.25827	1	4571	1	-0.32802	0.017378	0.033016	0.834605	707	1	-0.32802
SRSF3	4	0.00026505	0.00075872	0.294818	46	2	-0.14384	0.0174	0.033057	0.834605	708	2	-0.14384
PPIL2	4	0.94437	0.94455	1	16797	0	0.68939	0.017434	0.033124	0.834605	709	2	0.68939
CLEC2D	4	0.28907	0.28861	1	5100	0	0.16646	0.017501	0.033224	0.834605	710	2	0.16646
IRX2	4	0.22492	0.22526	1	3983	1	0.29618	0.01751	0.033238	0.834605	711	2	0.29618
TMA16	4	0.99503	0.99507	1	17819	0	0.73655	0.017527	0.033261	0.834605	712	2	0.73655
ZNF195	4	0.74461	0.74432	1	13180	0	0.57765	0.017535	0.033276	0.834605	713	2	0.57765
GP1BB	4	0.025885	0.046897	1	831	2	-0.25227	0.017601	0.033384	0.835933	714	1	-0.25227
IL2RG	4	0.5321	0.53168	1	9431	0	0.55003	0.017654	0.033459	0.836109	715	2	0.55003
PAFAH1B1	4	0.0041476	0.0088319	0.766589	208	1	0.474	0.017697	0.033526	0.836109	716	2	0.474
EYA2	4	0.99251	0.99254	1	17762	0	0.28032	0.017713	0.033551	0.836109	717	1	0.28032
TIGD3	4	0.40164	0.4014	1	7112	0	0.40774	0.017739	0.033593	0.836109	718	2	0.40774
HIST1H3D	1	0.98225	0.98236	1	17517	0	1.3336	0.017754	0.017684	0.684113	719	1	1.3336
GIMAP4	4	0.49936	0.49916	1	8864	0	0.50442	0.017756	0.033622	0.836109	720	2	0.50442
ATP1B3	4	0.66333	0.6631	1	11724	0	0.017024	0.01788	0.033826	0.840011	721	1	0.017024
GBF1	4	0.18923	0.19135	1	3357	1	0.37925	0.01791	0.03388	0.84007	722	2	0.37925
KDM8	4	0.71774	0.71752	1	12675	0	0.27345	0.017936	0.033921	0.84007	723	2	0.27345
WDR26	3	0.1954	0.19521	1	3462	1	0.33889	0.01797	0.033284	0.834605	724	1	0.33889
RELA	4	0.92455	0.92484	1	16457	0	0.60152	0.01797	0.033983	0.840452	725	2	0.60152
PPP1R11	4	0.78722	0.78724	1	13969	0	0.023717	0.018103	0.034211	0.843144	726	1	0.023717
CDC42EP5	4	0.82303	0.82319	1	14592	0	0.54622	0.018116	0.034232	0.843144	727	2	0.54622
VCP	4	0.55498	0.55445	1	9830	0	0.12324	0.018159	0.034301	0.843695	728	1	0.12324
HGS	4	0.7372	0.73684	1	13033	0	0.70418	0.018246	0.034455	0.84503	729	2	0.70418
RRP36	4	0.93855	0.93868	1	16697	0	0.56712	0.018254	0.034469	0.84503	730	2	0.56712
ELL	4	0.015312	0.028606	0.964052	532	1	0.57889	0.01827	0.034496	0.84503	731	1	0.57889
N6AMT2	4	0.99513	0.99517	1	17823	0	0.72621	0.018306	0.034554	0.845321	732	2	0.72621
COL4A3	4	0.60196	0.60161	1	10660	0	0.4148	0.018341	0.034611	0.845527	733	2	0.4148
PET112	4	0.93107	0.93131	1	16579	0	0.56344	0.018382	0.034686	0.845527	734	1	0.56344
MAD2L1	4	0.80015	0.80024	1	14196	0	0.35849	0.018437	0.034778	0.845527	735	1	0.35849
COL4A1	4	0.97578	0.97604	1	17392	0	0.68269	0.018479	0.034862	0.845527	736	2	0.68269
VCAN	4	0.99613	0.99616	1	17847	0	0.66298	0.018488	0.034882	0.845527	737	2	0.66298
FAU	4	0.026106	0.047263	1	838	1	0.41307	0.018493	0.034887	0.845527	738	1	0.41307
HAUS6	4	0.17438	0.17751	1	3124	1	0.57767	0.018497	0.034894	0.845527	739	2	0.57767
CHRNA7	4	0.48797	0.48785	1	8665	0	0.25841	0.01854	0.034968	0.845527	740	2	0.25841
CYSLTR2	4	0.40467	0.40437	1	7160	0	-0.046932	0.018549	0.034984	0.845527	741	1	-0.046932
AKR1C4	2	0.85657	0.85631	1	15188	0	0.88048	0.018578	0.025467	0.751014	742	1	0.88048
RXRG	4	0.97734	0.97763	1	17424	0	0.54462	0.01861	0.035082	0.84676	743	2	0.54462
ERGIC2	4	0.2669	0.26652	1	4702	0	0.042718	0.01866	0.035162	0.847104	744	1	0.042718
UFSP1	4	0.39503	0.39472	1	6994	0	0.69855	0.018689	0.035203	0.847104	745	2	0.69855
HSD17B7	4	0.99918	0.99919	1	17964	0	0.78163	0.018732	0.035273	0.847104	746	2	0.78163
RUFY1	4	0.65568	0.65548	1	11589	0	0.10587	0.018772	0.035331	0.847104	747	1	0.10587
PSMD2	4	0.20821	0.20921	1	3676	1	0.24756	0.01882	0.035412	0.847104	748	2	0.24756
KCNS3	4	0.24136	0.24128	1	4268	1	0.18521	0.018827	0.035424	0.847104	749	2	0.18521
LPCAT4	4	0.34056	0.33989	1	6013	0	0.66338	0.018837	0.035441	0.847104	750	2	0.66338
RRP1	4	0.95761	0.95777	1	17045	0	0.5973	0.018855	0.035472	0.847104	751	2	0.5973
ATP4B	4	0.34238	0.34172	1	6044	0	-0.12137	0.018883	0.035522	0.847189	752	1	-0.12137
FAM198A	4	0.85943	0.85953	1	15236	0	0.11929	0.018939	0.035616	0.847422	753	1	0.11929
ZNF121	4	0.99777	0.99779	1	17901	0	0.69187	0.018943	0.035626	0.847422	754	2	0.69187
SLC5A11	4	0.83522	0.83539	1	14803	0	-0.090138	0.018995	0.035722	0.848398	755	1	-0.090138
SUMO1	1	0.98097	0.98106	1	17486	0	1.3342	0.019025	0.018981	0.695088	756	1	1.3342
MPV17L	4	0.49114	0.49102	1	8725	0	-0.12584	0.01905	0.035817	0.848398	757	1	-0.12584
SERF2	4	0.9974	0.99741	1	17883	0	0.69424	0.019083	0.035871	0.848398	758	2	0.69424
ANAPC10	4	0.99954	0.99955	1	17985	0	0.76919	0.019106	0.035908	0.848398	759	2	0.76919
LYRM4	4	0.98501	0.98507	1	17590	0	0.76388	0.019136	0.035958	0.848398	760	2	0.76388
SRP72	4	0.49977	0.49959	1	8871	0	0.56279	0.019181	0.036029	0.848398	761	2	0.56279
MLLT4	4	0.99804	0.99804	1	17916	0	0.7643	0.019198	0.03605	0.848398	762	2	0.7643
KCNE1L	4	0.60678	0.60642	1	10739	0	0.57506	0.019216	0.036086	0.848398	763	2	0.57506
DDX21	4	0.81525	0.81534	1	14456	0	0.48611	0.019217	0.03609	0.848398	764	2	0.48611
CYP4F2	4	0.15741	0.16205	1	2848	1	0.027081	0.019273	0.036195	0.849753	765	1	0.027081
STYK1	4	0.69724	0.69703	1	12310	0	0.37797	0.019375	0.036397	0.852267	766	2	0.37797
SAMD4A	4	0.89839	0.89847	1	15955	0	0.73163	0.019429	0.036478	0.852267	767	2	0.73163
CD79A	4	0.26466	0.26427	1	4669	0	0.39904	0.019464	0.036553	0.852267	768	2	0.39904
ZMYM2	4	0.98484	0.98491	1	17587	0	0.75614	0.019473	0.036565	0.852267	769	2	0.75614
C1orf172	4	0.99149	0.99154	1	17738	0	0.61953	0.019482	0.036582	0.852267	770	2	0.61953
MRPS30	4	0.00042382	0.0011788	0.400715	53	1	0.67196	0.019491	0.036598	0.852267	771	2	0.67196
KRTAP5-10	1	0.98051	0.98059	1	17478	0	1.2865	0.019492	0.019481	0.702666	772	1	1.2865
MYH14	4	0.33379	0.33316	1	5902	0	0.47724	0.019518	0.036637	0.852267	773	2	0.47724
WARS	4	0.072302	0.087965	1	1527	1	0.32811	0.01958	0.036731	0.852267	774	2	0.32811
COPB1	4	0.12479	0.13294	1	2339	1	-0.15866	0.019607	0.036774	0.852267	775	1	-0.15866
HAUS8	4	0.94615	0.9463	1	16834	0	0.49023	0.01966	0.036865	0.85248	776	2	0.49023
OXA1L	4	0.80374	0.80382	1	14256	0	0.39548	0.019669	0.036878	0.85248	777	2	0.39548
ASIC5	4	0.96964	0.96977	1	17278	0	0.45934	0.019719	0.036968	0.852828	778	1	0.45934
PRIMA1	4	0.85624	0.85638	1	15180	0	0.57027	0.01975	0.037033	0.852828	779	2	0.57027
RNF19A	4	0.82789	0.82803	1	14674	0	0.55913	0.019774	0.037074	0.852828	780	1	0.55913
PPP2R3C	4	0.97896	0.9792	1	17454	0	0.62319	0.019777	0.037082	0.852828	781	2	0.62319
ABI2	4	0.65013	0.64996	1	11496	0	0.46363	0.01983	0.037177	0.853935	782	1	0.46363
FBXW7	4	0.99791	0.99792	1	17911	0	0.64796	0.019902	0.037308	0.855857	783	2	0.64796
ZBTB11	4	0.33733	0.33672	1	5964	0	0.49741	0.019941	0.037376	0.856329	784	1	0.49741
CHEK1	4	0.70859	0.70825	1	12509	0	0.48165	0.020037	0.037527	0.857137	785	2	0.48165
SCAP	4	0.27741	0.27698	1	4902	0	0.36351	0.020046	0.037545	0.857137	786	2	0.36351
GPN3	4	0.094223	0.10651	1	1842	1	0.31346	0.020053	0.037554	0.857137	787	1	0.31346
CATSPER4	4	0.57922	0.57882	1	10288	0	-0.3169	0.020108	0.037665	0.857481	788	1	-0.3169
NUDT21	4	0.99159	0.99164	1	17741	0	0.73064	0.02011	0.037666	0.857481	789	2	0.73064
ZC3H18	4	0.75432	0.7542	1	13372	0	0.47673	0.020146	0.037731	0.857481	790	2	0.47673
SLC19A3	4	0.6926	0.69243	1	12225	0	0.22451	0.020164	0.037763	0.857481	791	1	0.22451
PROSC	4	0.99022	0.99024	1	17710	0	0.64791	0.020272	0.037934	0.857481	792	2	0.64791
NUTM1	4	0.79737	0.79745	1	14141	0	0.25968	0.020275	0.037938	0.857481	793	1	0.25968
INPP5J	4	0.49552	0.49534	1	8796	0	0.45963	0.0203	0.037978	0.857481	794	2	0.45963
CCDC174	4	0.97659	0.97687	1	17410	0	0.31555	0.020331	0.038033	0.857481	795	1	0.31555
WDR24	4	0.28587	0.28543	1	5049	0	0.51341	0.020363	0.03809	0.857481	796	2	0.51341
KIAA0040	4	0.80633	0.8064	1	14305	0	0.72753	0.020381	0.038119	0.857481	797	2	0.72753
FGR	4	0.57727	0.57683	1	10255	0	0.30457	0.020418	0.038171	0.857481	798	2	0.30457
TJP1	4	0.89512	0.89526	1	15896	0	0.73427	0.020436	0.038201	0.857481	799	2	0.73427
BMPR1A	4	0.54598	0.54551	1	9674	0	0.28323	0.020442	0.038216	0.857481	800	1	0.28323
YEATS4	4	0.98094	0.98109	1	17485	0	0.66692	0.020454	0.038234	0.857481	801	2	0.66692
CENPM	4	0.96024	0.96038	1	17090	0	0.61551	0.020481	0.038283	0.857491	802	2	0.61551
TLCD2	4	0.74917	0.74895	1	13263	0	0.68608	0.020509	0.038329	0.857491	803	2	0.68608
NSRP1	4	0.36816	0.36759	1	6514	0	0.17955	0.020665	0.038586	0.858152	804	1	0.17955
TNPO3	4	0.6929	0.69273	1	12231	0	0.33163	0.020719	0.03868	0.858152	805	2	0.33163
TPR	4	0.7136	0.71326	1	12607	0	0.7981	0.020746	0.038722	0.858152	806	2	0.7981
WDR70	4	0.99096	0.991	1	17724	0	0.57385	0.020776	0.038765	0.858152	807	2	0.57385
QRSL1	4	0.97115	0.97134	1	17312	0	0.6316	0.02081	0.038816	0.858152	808	2	0.6316
SSSCA1	4	0.25123	0.25096	1	4434	1	0.2952	0.020829	0.038856	0.858152	809	2	0.2952
MRPL22	4	0.52989	0.52956	1	9402	0	-0.14631	0.020832	0.038859	0.858152	810	1	-0.14631
EFR3A	4	0.60085	0.60051	1	10639	0	0.3838	0.020865	0.038912	0.858152	811	2	0.3838
MICAL3	4	0.9882	0.98826	1	17669	0	0.6209	0.020887	0.03894	0.858152	812	2	0.6209
TCP1	4	0.0085069	0.016515	0.933666	314	1	0.52634	0.020902	0.038961	0.858152	813	2	0.52634
VPS26A	4	0.31279	0.31238	1	5522	0	0.55159	0.020967	0.039066	0.858152	814	2	0.55159
COQ3	4	0.46228	0.46221	1	8196	0	0.27079	0.020999	0.039119	0.858152	815	1	0.27079
MLN	4	0.92327	0.92359	1	16431	0	0.4869	0.021003	0.039128	0.858152	816	2	0.4869
RSG1	4	0.98106	0.98119	1	17489	0	0.55812	0.02104	0.039183	0.858152	817	2	0.55812
CCT7	4	0.51262	0.51233	1	9079	0	0.77853	0.021049	0.039202	0.858152	818	2	0.77853
MTCH1	4	0.70848	0.70814	1	12508	0	0.084646	0.021054	0.039206	0.858152	819	1	0.084646
COL6A3	4	0.61178	0.61149	1	10824	0	0.37149	0.021077	0.039247	0.858152	820	2	0.37149
XRN2	4	0.91155	0.91168	1	16199	0	0.70403	0.021105	0.039295	0.858152	821	2	0.70403
GATAD1	4	0.8876	0.88777	1	15756	0	0.77116	0.021123	0.039324	0.858152	822	2	0.77116
NT5C3B	4	0.91224	0.91237	1	16213	0	0.46541	0.021132	0.039338	0.858152	823	2	0.46541
CASC3	4	0.7421	0.7418	1	13125	0	0.77581	0.021142	0.039357	0.858152	824	2	0.77581
PPP1R15B	4	0.92194	0.92224	1	16406	0	0.47607	0.021277	0.03958	0.860291	825	2	0.47607
TBX15	4	0.049442	0.068868	1	1202	1	-0.21393	0.021388	0.039757	0.860291	826	1	-0.21393
C12orf44	4	0.85975	0.85985	1	15244	0	0.77294	0.02142	0.039806	0.860291	827	2	0.77294
RSRC2	4	0.86313	0.86326	1	15314	0	0.51036	0.021443	0.039852	0.860291	828	1	0.51036
FIBP	4	0.85611	0.85625	1	15178	0	0.71391	0.021475	0.039907	0.860291	829	2	0.71391
TMC6	4	0.25731	0.25705	1	4545	1	0.061169	0.021499	0.039948	0.860291	830	1	0.061169
L3MBTL3	4	0.99975	0.99975	1	18003	0	0.77119	0.021531	0.040003	0.860291	831	2	0.77119
ATP6V0A1	4	0.83976	0.83985	1	14892	0	0.61628	0.021541	0.040017	0.860291	832	2	0.61628
TLK1	4	0.13872	0.14525	1	2559	1	-0.060946	0.021555	0.040039	0.860291	833	1	-0.060946
NFYB	4	0.99869	0.99867	1	17939	0	0.7138	0.02161	0.040133	0.860291	834	2	0.7138
ARFGAP1	4	0.99896	0.99895	1	17953	0	0.70536	0.021625	0.040151	0.860291	835	2	0.70536
MYH11	4	0.28337	0.28296	1	5008	0	-0.058741	0.021666	0.040229	0.860291	836	1	-0.058741
RPLP0	4	0.63036	0.63017	1	11146	0	0.74998	0.021709	0.040309	0.860291	837	2	0.74998
EIF3I	4	0.99721	0.99723	1	17878	0	0.64743	0.021718	0.040323	0.860291	838	2	0.64743
C17orf59	4	0.88877	0.88893	1	15781	0	0.031753	0.021721	0.040331	0.860291	839	1	0.031753
EIF5	4	0.75775	0.75758	1	13436	0	0.69899	0.021774	0.040418	0.860291	840	2	0.69899
MT4	3	0.95495	0.95526	1	17000	0	0.67771	0.021776	0.040081	0.860291	841	1	0.67771
GNPNAT1	4	0.10426	0.11506	1	2000	1	0.37769	0.021777	0.040422	0.860291	842	1	0.37769
FAM83D	4	0.99865	0.99862	1	17936	0	0.67332	0.021812	0.040479	0.860291	843	2	0.67332
FBXO31	4	0.99245	0.99247	1	17760	0	0.40199	0.021833	0.040509	0.860291	844	1	0.40199
NUFIP2	4	0.98758	0.98764	1	17647	0	0.52976	0.021849	0.040538	0.860291	845	2	0.52976
NOXRED1	4	0.56723	0.56669	1	10059	0	0.39861	0.021877	0.040577	0.860291	846	2	0.39861
ATRX	4	0.61978	0.61951	1	10947	0	0.27812	0.021887	0.040591	0.860291	847	2	0.27812
KIAA0125	4	0.0070179	0.013924	0.88518	282	1	0.15838	0.021905	0.040628	0.860291	848	2	0.15838
CCDC120	4	0.99298	0.99302	1	17772	0	0.56476	0.021934	0.040677	0.860291	849	2	0.56476
C8G	4	0.40792	0.40758	1	7219	0	-0.14181	0.021944	0.040694	0.860291	850	1	-0.14181
ACVRL1	4	0.6528	0.65259	1	11544	0	0.1308	0.021999	0.040782	0.861103	851	1	0.1308
SP1	4	0.86458	0.86471	1	15339	0	0.46247	0.022028	0.040832	0.861103	852	2	0.46247
SPATA33	4	0.69426	0.69409	1	12251	0	0.38608	0.022055	0.040878	0.861103	853	1	0.38608
UCK2	4	0.84863	0.84874	1	15043	0	0.6652	0.022084	0.040923	0.861103	854	2	0.6652
COPE	4	0.22282	0.2232	1	3945	1	0.54837	0.022141	0.041025	0.862221	855	2	0.54837
MACROD2	4	0.98473	0.9848	1	17583	0	0.46297	0.022166	0.041072	0.862221	856	2	0.46297
TRIM14	4	0.82914	0.82928	1	14701	0	0.36452	0.022222	0.041165	0.863174	857	1	0.36452
ADC	4	0.73883	0.73848	1	13062	0	0.3146	0.022277	0.041256	0.863904	858	1	0.3146
ZDBF2	4	0.95531	0.95545	1	17013	0	0.45324	0.022301	0.041296	0.863904	859	2	0.45324
SLC35E3	4	0.073583	0.089018	1	1542	1	0.38951	0.022349	0.041381	0.864692	860	2	0.38951
AP4M1	4	0.95439	0.95452	1	16987	0	0.19319	0.022388	0.04144	0.864929	861	1	0.19319
C7orf65	4	0.90831	0.90847	1	16133	0	0.5606	0.022548	0.041704	0.868729	862	2	0.5606
CNPPD1	4	0.78464	0.78462	1	13925	0	0.22831	0.022555	0.041723	0.868729	863	1	0.22831
DUT	4	0.92984	0.93007	1	16554	0	0.55944	0.022586	0.041778	0.868729	864	2	0.55944
SLC35B3	4	0.012137	0.022978	0.947926	428	2	-0.28595	0.022611	0.041815	0.868729	865	1	-0.28595
COPS4	4	0.068181	0.084559	1	1467	1	0.58463	0.022662	0.041905	0.868747	866	2	0.58463
KIF22	4	0.07289	0.088461	1	1534	1	0.1841	0.022666	0.041912	0.868747	867	1	0.1841
MOB4	4	0.44133	0.44111	1	7814	0	0.42647	0.022758	0.042076	0.869421	868	2	0.42647
PGS1	4	0.98455	0.98462	1	17577	0	0.68784	0.022777	0.042104	0.869421	869	2	0.68784
METTL4	4	0.47036	0.47029	1	8350	0	-0.049009	0.022777	0.042106	0.869421	870	1	-0.049009
PCDP1	4	0.95089	0.95104	1	16927	0	0.5761	0.022815	0.042165	0.869421	871	2	0.5761
TMEM151A	4	0.49034	0.4902	1	8711	0	0.098759	0.022833	0.042193	0.869421	872	1	0.098759
SGK3	4	0.58099	0.58056	1	10314	0	0.058049	0.022888	0.042282	0.869421	873	1	0.058049
RBMXL3	4	0.34312	0.34246	1	6058	0	-0.23878	0.022944	0.042364	0.869793	874	1	-0.23878
NDUFA13	4	0.66216	0.66194	1	11706	0	-0.12263	0.023	0.04247	0.869793	875	1	-0.12263
RSPH6A	4	0.99624	0.99628	1	17850	0	0.56125	0.023055	0.042569	0.869793	876	1	0.56125
KHDRBS2	4	0.58766	0.58727	1	10429	0	0.3315	0.023122	0.042682	0.869793	877	2	0.3315
CIT	4	0.77773	0.77759	1	13794	0	0.45339	0.023131	0.042697	0.869793	878	2	0.45339
CPEB2	4	0.23689	0.23691	1	4194	1	0.49454	0.023141	0.042714	0.869793	879	2	0.49454
DROSHA	4	0.97285	0.9731	1	17341	0	0.53485	0.02316	0.042753	0.869793	880	2	0.53485
POLR3C	4	0.11457	0.12402	1	2172	1	0.31495	0.023179	0.042782	0.869793	881	2	0.31495
EID2	4	0.86038	0.86049	1	15257	0	0.049619	0.023222	0.042861	0.869793	882	1	0.049619
PDCD5	4	0.99363	0.99367	1	17789	0	0.73428	0.023247	0.042908	0.869793	883	2	0.73428
KIF11	4	0.15063	0.15587	1	2750	1	0.4506	0.023276	0.042947	0.869793	884	2	0.4506
LYVE1	4	0.86232	0.86246	1	15295	0	0.58051	0.023277	0.042948	0.869793	885	1	0.58051
RHPN2	4	0.55832	0.5578	1	9898	0	0.31232	0.023314	0.043015	0.869793	886	2	0.31232
DIP2A	4	0.70103	0.70077	1	12384	0	0.0415	0.023333	0.043041	0.869793	887	1	0.0415
NTRK1	4	0.90278	0.90296	1	16028	0	0.64413	0.023353	0.043076	0.869793	888	2	0.64413
TRNT1	4	0.86002	0.86012	1	15251	0	0.77268	0.023372	0.043112	0.869793	889	2	0.77268
GPR113	4	0.64214	0.642	1	11352	0	0.51476	0.023401	0.043157	0.869793	890	2	0.51476
SERPINI1	4	0.28059	0.28018	1	4958	0	0.23745	0.023444	0.043225	0.869793	891	1	0.23745
ARID4B	4	0.80032	0.80039	1	14200	0	0.65157	0.02346	0.043255	0.869793	892	2	0.65157
UVSSA	4	0.067431	0.083923	1	1452	1	0.29809	0.023499	0.043327	0.869793	893	1	0.29809
ARPC3	4	0.99916	0.99915	1	17961	0	0.72326	0.023518	0.04336	0.869793	894	2	0.72326
OR5AS1	4	0.93113	0.93137	1	16581	0	0.44547	0.023527	0.043376	0.869793	895	2	0.44547
TRAPPC11	4	0.9747	0.97492	1	17372	0	0.59145	0.023634	0.043553	0.869793	896	2	0.59145
NELFCD	4	0.47292	0.47289	1	8394	0	0.40894	0.023654	0.043587	0.869793	897	2	0.40894
ZC3H12D	4	0.054437	0.073071	1	1265	1	0.082898	0.023666	0.043605	0.869793	898	1	0.082898
SFRP5	4	0.70435	0.70404	1	12442	0	0.31129	0.023721	0.043697	0.869793	899	1	0.31129
C14orf180	4	0.85911	0.85921	1	15232	0	0.51562	0.023731	0.043716	0.869793	900	2	0.51562
CCT5	4	0.010387	0.019874	0.934367	383	1	0.50555	0.023761	0.043772	0.869793	901	2	0.50555
PCDHGA4	4	0.99689	0.99693	1	17870	0	0.69712	0.023809	0.043844	0.869793	902	2	0.69712
NUP50	4	0.72927	0.72905	1	12884	0	0.59424	0.023824	0.043865	0.869793	903	2	0.59424
DIDO1	4	0.0021954	0.0053297	0.702863	135	2	-0.71239	0.023832	0.04388	0.869793	904	1	-0.71239
KIAA1109	4	0.73258	0.73235	1	12939	0	0.63262	0.023838	0.04389	0.869793	905	2	0.63262
SEC61B	4	0.73505	0.73471	1	12989	0	0.729	0.023868	0.043945	0.869867	906	2	0.729
NR3C2	4	0.34609	0.3454	1	6116	0	0.53568	0.023965	0.044112	0.869867	907	2	0.53568
CLEC6A	4	0.12579	0.13377	1	2353	1	0.3213	0.023975	0.04413	0.869867	908	2	0.3213
RPL28	4	0.040871	0.061874	1	1085	1	0.039437	0.023999	0.044166	0.869867	909	1	0.039437
PRAP1	4	0.40834	0.40798	1	7228	0	0.28601	0.024054	0.044261	0.869867	910	1	0.28601
FBXL5	4	0.20021	0.2016	1	3543	1	0.41893	0.024063	0.044276	0.869867	911	2	0.41893
SCAMP2	4	0.7413	0.74097	1	13112	0	0.37566	0.024093	0.044329	0.869867	912	2	0.37566
MED14	4	0.64589	0.64575	1	11419	0	0.24291	0.02411	0.044356	0.869867	913	1	0.24291
RPS5	4	0.36047	0.35993	1	6367	0	0.361	0.024165	0.044445	0.869867	914	1	0.361
LAMP1	4	0.43074	0.43044	1	7621	0	-0.02776	0.024221	0.044538	0.869867	915	1	-0.02776
FKTN	4	0.0046264	0.0096638	0.778885	221	1	0.14626	0.02423	0.044554	0.869867	916	2	0.14626
UTF1	3	0.21045	0.21008	1	3714	0	-0.21184	0.024238	0.044401	0.869867	917	1	-0.21184
COL4A4	4	0.75309	0.75297	1	13345	0	0.074148	0.024276	0.044638	0.869867	918	1	0.074148
GTF2F2	3	0.87886	0.87884	1	15590	0	0.7257	0.024331	0.044568	0.869867	919	2	0.7257
ANAPC4	4	0.95483	0.95496	1	16997	0	0.48054	0.024332	0.044727	0.869867	920	1	0.48054
ASB18	4	0.45026	0.45002	1	7980	0	0.28935	0.024338	0.044737	0.869867	921	2	0.28935
C9orf114	4	0.72708	0.72691	1	12839	0	0.5177	0.024368	0.044794	0.869867	922	2	0.5177
CNFN	4	0.39099	0.39065	1	6917	0	-0.074134	0.024387	0.044834	0.869867	923	1	-0.074134
ALS2	4	0.96144	0.96153	1	17115	0	0.5185	0.024397	0.044844	0.869867	924	2	0.5185
DHX29	4	0.99115	0.99117	1	17727	0	0.64676	0.024456	0.044949	0.870507	925	2	0.64676
ADCY1	4	0.78022	0.78012	1	13840	0	0.60741	0.024486	0.044986	0.870507	926	2	0.60741
TMOD1	4	0.62525	0.62505	1	11051	0	0.36505	0.024565	0.045116	0.871737	927	2	0.36505
ASCL2	4	0.90413	0.90433	1	16056	0	0.51268	0.024585	0.045153	0.871737	928	2	0.51268
SLTM	4	0.31045	0.31002	1	5483	0	-0.21983	0.024609	0.045195	0.871737	929	1	-0.21983
GCN1L1	4	0.98208	0.98219	1	17513	0	0.73976	0.024644	0.045259	0.872053	930	2	0.73976
FAM118B	4	0.84912	0.84922	1	15053	0	0.45031	0.02472	0.045391	0.873285	931	1	0.45031
COL5A2	4	0.89157	0.8917	1	15829	0	0.75633	0.024743	0.04542	0.873285	932	2	0.75633
TIMM10	4	0.98346	0.98355	1	17546	0	0.55269	0.024862	0.045625	0.874068	933	2	0.55269
PLEC	4	0.5659	0.56539	1	10035	0	0.55035	0.024872	0.045643	0.874068	934	2	0.55035
NOL10	4	0.035216	0.057286	1	1006	1	0.31707	0.024887	0.045667	0.874068	935	1	0.31707
RBM33	4	0.016094	0.029993	0.964052	557	1	0.45521	0.024892	0.04568	0.874068	936	2	0.45521
MS4A6A	4	0.39515	0.39484	1	6995	0	0.086965	0.024942	0.045772	0.874068	937	1	0.086965
PSMD7	4	0.83777	0.83789	1	14852	0	0.77376	0.024952	0.045788	0.874068	938	2	0.77376
ING1	4	0.95969	0.95983	1	17077	0	0.66155	0.024987	0.045838	0.874068	939	2	0.66155
ARF4	4	0.32739	0.3268	1	5788	0	-0.34651	0.024997	0.045858	0.874068	940	1	-0.34651
HPSE	4	0.79637	0.79646	1	14120	0	0.11264	0.025053	0.045945	0.874068	941	1	0.11264
MUSTN1	1	0.97483	0.9749	1	17375	0	1.1788	0.025172	0.025084	0.74737	942	1	1.1788
RAPSN	4	0.10405	0.11487	1	1997	1	0.4355	0.025231	0.046255	0.87891	943	2	0.4355
SCFD1	4	0.11617	0.12537	1	2203	1	-0.095036	0.025275	0.046323	0.87891	944	1	-0.095036
PRPF31	4	0.16773	0.17134	1	3016	1	0.36958	0.025311	0.046389	0.87891	945	2	0.36958
TJP2	4	0.5743	0.57377	1	10195	0	0.4332	0.02533	0.046423	0.87891	946	2	0.4332
DCN	4	0.051508	0.070626	1	1225	1	0.3539	0.025341	0.046443	0.87891	947	2	0.3539
GSPT1	4	0.41691	0.41666	1	7383	0	0.36163	0.025386	0.04652	0.879238	948	1	0.36163
TAS2R5	4	0.5958	0.59541	1	10553	0	0.53348	0.025422	0.046576	0.879238	949	2	0.53348
MRPS21	4	0.92014	0.92039	1	16369	0	0.17892	0.025441	0.046606	0.879238	950	1	0.17892
USP33	4	0.39869	0.39843	1	7057	0	0.34701	0.025542	0.046783	0.880396	951	2	0.34701
OR51T1	4	0.49674	0.49654	1	8820	0	0.37489	0.025603	0.046879	0.880396	952	2	0.37489
CAPN3	4	0.98152	0.98163	1	17494	0	0.59052	0.025623	0.046905	0.880396	953	2	0.59052
SOD2	4	0.72723	0.72705	1	12842	0	0.38288	0.025703	0.047043	0.880396	954	2	0.38288
PLCD4	4	0.36896	0.36841	1	6529	0	0.35706	0.025714	0.047055	0.880396	955	2	0.35706
MCM9	4	0.97406	0.97428	1	17366	0	0.20538	0.025718	0.047064	0.880396	956	1	0.20538
POLN	4	0.90822	0.90839	1	16130	0	0.59653	0.025724	0.047074	0.880396	957	2	0.59653
CUZD1	4	0.16933	0.17281	1	3043	1	0.4328	0.025754	0.047122	0.880396	958	2	0.4328
GDF10	4	0.94971	0.94988	1	16899	0	0.41851	0.025764	0.047138	0.880396	959	2	0.41851
PSMA1	4	0.24154	0.24145	1	4272	1	0.43505	0.025789	0.047177	0.880396	960	2	0.43505
SIX4	4	0.95839	0.95854	1	17056	0	0.72014	0.025804	0.047212	0.880396	961	2	0.72014
MTPAP	4	0.66632	0.66618	1	11775	0	0.31807	0.02583	0.047253	0.880396	962	2	0.31807
LPPR5	4	0.96869	0.96885	1	17260	0	0.59784	0.025987	0.047518	0.881341	963	2	0.59784
EXOC8	4	0.82246	0.82259	1	14585	0	0.33603	0.025997	0.047538	0.881341	964	2	0.33603
ZNF530	4	0.74924	0.74901	1	13267	0	0.47186	0.026027	0.047579	0.881341	965	2	0.47186
METTL3	4	0.99874	0.99874	1	17944	0	0.64522	0.026093	0.047687	0.881341	966	2	0.64522
TIMM50	4	0.91472	0.91491	1	16261	0	0.15807	0.026106	0.047709	0.881341	967	1	0.15807
SETD3	4	0.99666	0.9967	1	17860	0	0.67065	0.026159	0.047801	0.881341	968	2	0.67065
CACNA1S	4	0.73111	0.73088	1	12919	0	0.24886	0.026217	0.047898	0.881341	969	1	0.24886
TTC9B	4	0.97372	0.97395	1	17357	0	0.58508	0.02623	0.047918	0.881341	970	2	0.58508
CENPW	4	0.91021	0.91037	1	16171	0	0.61676	0.026241	0.047935	0.881341	971	2	0.61676
ZNF512	4	0.33725	0.33663	1	5963	0	0.32376	0.026271	0.04798	0.881341	972	2	0.32376
NR2C2AP	4	0.67694	0.67678	1	11966	0	0.30681	0.026272	0.047981	0.881341	973	1	0.30681
MIOS	4	0.99987	0.99988	1	18018	0	0.75693	0.026292	0.048011	0.881341	974	2	0.75693
SLCO2B1	4	0.80396	0.80402	1	14259	0	0.52628	0.026302	0.048034	0.881341	975	2	0.52628
GHRL	4	0.8892	0.88934	1	15787	0	0.27423	0.026328	0.048082	0.881341	976	1	0.27423
EXOC3	4	0.66963	0.6695	1	11840	0	0.55836	0.026332	0.04809	0.881341	977	2	0.55836
ROBO2	4	0.80204	0.80209	1	14223	0	0.36545	0.026342	0.048101	0.881341	978	2	0.36545
PTPRU	4	0.3552	0.35458	1	6275	0	-0.21173	0.026383	0.04817	0.881341	979	1	-0.21173
ATP6V1B2	4	0.33542	0.33478	1	5932	0	0.52303	0.026438	0.048254	0.881341	980	1	0.52303
MAP3K7	4	0.99559	0.9956	1	17836	0	0.66107	0.026475	0.048317	0.881341	981	2	0.66107
RNF216	4	0.86528	0.86545	1	15356	0	0.044063	0.026494	0.04834	0.881341	982	1	0.044063
SPP1	4	0.42209	0.42185	1	7466	0	0.16335	0.026549	0.048421	0.881341	983	1	0.16335
GPR45	4	0.51394	0.51362	1	9105	0	-0.19171	0.026605	0.048518	0.881341	984	1	-0.19171
PSMB5	4	0.3226	0.32199	1	5705	0	-0.28134	0.02666	0.048621	0.881341	985	1	-0.28134
C4orf48	4	0.32702	0.32641	1	5781	0	0.655	0.02668	0.048655	0.881341	986	2	0.655
ST6GAL1	4	0.54904	0.54855	1	9729	0	0.61407	0.02669	0.048678	0.881341	987	2	0.61407
DNASE1	4	0.71127	0.71093	1	12564	0	0.47507	0.026711	0.048713	0.881341	988	2	0.47507
DENND1A	4	0.22702	0.22722	1	4020	1	0.53904	0.026715	0.048725	0.881341	989	1	0.53904
DIRC3	4	0.99958	0.99959	1	17987	0	0.74529	0.026752	0.04878	0.881341	990	2	0.74529
PIK3CD	4	0.66818	0.66804	1	11812	0	-0.067963	0.026771	0.048818	0.881341	991	1	-0.067963
N6AMT1	4	0.97764	0.97791	1	17431	0	0.54165	0.026793	0.048862	0.881341	992	2	0.54165
C16orf91	4	0.18019	0.18287	1	3210	1	0.019584	0.026826	0.048906	0.881341	993	1	0.019584
PPAT	4	0.84282	0.8429	1	14937	0	0.40982	0.026875	0.048991	0.881341	994	2	0.40982
USP10	4	0.15617	0.16095	1	2830	1	0.58931	0.026882	0.049007	0.881341	995	1	0.58931
WDR59	4	0.87448	0.87464	1	15516	0	0.5568	0.026906	0.049054	0.881341	996	2	0.5568
SCN7A	4	0.059575	0.077266	1	1344	1	0.072399	0.026937	0.049108	0.881341	997	1	0.072399
ELOVL6	4	0.3819	0.38135	1	6754	0	0.73235	0.026937	0.049108	0.881341	998	2	0.73235
GABPB1	4	0.97956	0.97978	1	17460	0	0.71147	0.026958	0.049146	0.881341	999	2	0.71147
CRYGB	4	0.90553	0.90573	1	16083	0	0.63791	0.026968	0.049159	0.881341	1000	2	0.63791
TMEM185B	4	0.79253	0.7926	1	14054	0	0.68619	0.02704	0.049277	0.881929	1001	2	0.68619
IL2RB	4	0.56867	0.56817	1	10080	0	0.25418	0.027048	0.049289	0.881929	1002	1	0.25418
ANGPT2	4	0.3702	0.36962	1	6553	0	-0.0939	0.027103	0.049367	0.882448	1003	1	-0.0939
PRPF19	4	0.97066	0.97083	1	17304	0	0.65431	0.027236	0.049602	0.884249	1004	2	0.65431
ENGASE	4	0.82953	0.82968	1	14708	0	0.60523	0.027247	0.049621	0.884249	1005	2	0.60523
GIMAP8	4	0.76299	0.76277	1	13522	0	0.70449	0.027257	0.049642	0.884249	1006	2	0.70449
CLCN6	4	0.90015	0.90028	1	15997	0	0.16023	0.027269	0.049664	0.884249	1007	1	0.16023
ATF2	4	0.81843	0.81858	1	14510	0	0.11866	0.027324	0.049753	0.884698	1008	1	0.11866
PIDD	4	0.63338	0.63318	1	11194	0	0.10287	0.02738	0.049833	0.884698	1009	1	0.10287
SOD1	4	0.96057	0.96071	1	17100	0	0.45606	0.027382	0.049836	0.884698	1010	2	0.45606
MAP2	4	0.41604	0.4158	1	7366	0	-0.086926	0.027435	0.049923	0.885242	1011	1	-0.086926
PDPK1	4	0.63893	0.63875	1	11286	0	0.6186	0.027491	0.050016	0.885242	1012	1	0.6186
MBOAT1	4	0.56587	0.56536	1	10034	0	0.49183	0.027527	0.050078	0.885242	1013	2	0.49183
DCAF13	4	0.88	0.8802	1	15611	0	0.4822	0.027546	0.050112	0.885242	1014	1	0.4822
CCL27	4	0.7207	0.7205	1	12732	0	0.30829	0.027579	0.050171	0.885422	1015	2	0.30829
SLC9A3R1	4	0.8276	0.82775	1	14669	0	0.39286	0.027631	0.050259	0.886105	1016	2	0.39286
EFCAB3	4	0.72345	0.72329	1	12785	0	0.3359	0.027694	0.050357	0.886674	1017	2	0.3359
SMAD1	4	0.13715	0.14383	1	2533	1	0.064158	0.027712	0.050389	0.886674	1018	1	0.064158
C17orf70	4	0.39562	0.39533	1	7002	0	-0.15568	0.027767	0.050482	0.88744	1019	1	-0.15568
FAAH2	4	0.91756	0.91773	1	16321	0	0.46339	0.027823	0.050574	0.888195	1020	1	0.46339
ADO	4	0.14527	0.15109	1	2658	1	0.63611	0.027882	0.05067	0.888741	1021	2	0.63611
FIP1L1	4	0.72659	0.72642	1	12832	0	-0.12667	0.027933	0.050752	0.888741	1022	1	-0.12667
POGK	4	0.19282	0.19469	1	3416	1	0.29222	0.027934	0.050753	0.888741	1023	2	0.29222
IL34	4	0.68321	0.68311	1	12070	0	-0.077212	0.027989	0.050847	0.88952	1024	1	-0.077212
MCM3	4	0.96266	0.96276	1	17142	0	0.63338	0.028154	0.05112	0.891974	1025	2	0.63338
MYOC	4	0.64969	0.64954	1	11489	0	-0.021137	0.028155	0.05112	0.891974	1026	1	-0.021137
DAGLB	4	0.44597	0.44576	1	7904	0	0.34814	0.028265	0.051279	0.893626	1027	2	0.34814
IL5	4	0.9461	0.94626	1	16833	0	0.63322	0.028312	0.051356	0.894093	1028	2	0.63322
CEBPG	4	0.55915	0.55863	1	9916	0	0.41575	0.028365	0.051449	0.894093	1029	2	0.41575
UBE2I	4	0.00654	0.01305	0.86514	271	1	0.26896	0.028376	0.051464	0.894093	1030	1	0.26896
PCYT2	4	0.87515	0.87531	1	15526	0	0.68632	0.028396	0.051504	0.894093	1031	2	0.68632
CRISP2	4	0.34785	0.34715	1	6147	0	-0.016176	0.028431	0.051558	0.894175	1032	1	-0.016176
STIM1	4	0.19552	0.1972	1	3463	1	-0.055246	0.028486	0.051643	0.894781	1033	1	-0.055246
ZNF618	4	0.037195	0.058909	1	1034	1	0.54064	0.028555	0.051758	0.894857	1034	2	0.54064
BARD1	4	0.24384	0.24368	1	4309	1	0.41593	0.028597	0.051827	0.894857	1035	2	0.41593
NUP205	4	0.96844	0.96859	1	17255	0	0.65122	0.028618	0.05186	0.894857	1036	2	0.65122
RPS9	4	0.53376	0.53333	1	9456	0	0.30134	0.028652	0.051925	0.894857	1037	1	0.30134
NKX2-3	4	0.10815	0.11845	1	2069	1	0.20135	0.028708	0.052016	0.894857	1038	1	0.20135
NHLRC1	4	0.50071	0.50056	1	8887	0	0.23756	0.028713	0.052023	0.894857	1039	2	0.23756
CACNB1	4	0.85488	0.85499	1	15161	0	0.11123	0.028763	0.052101	0.894857	1040	1	0.11123
SMIM2	4	0.88383	0.88404	1	15682	0	0.45005	0.028818	0.052207	0.894857	1041	1	0.45005
NHLRC3	4	0.92401	0.9243	1	16446	0	0.47957	0.02882	0.052209	0.894857	1042	2	0.47957
SPIRE2	4	0.94242	0.9426	1	16759	0	0.66776	0.028862	0.052273	0.894857	1043	2	0.66776
TBC1D32	4	0.5914	0.59099	1	10490	0	0.44372	0.028873	0.052288	0.894857	1044	2	0.44372
ZDHHC8	4	0.35288	0.35223	1	6235	0	-0.088782	0.028874	0.052292	0.894857	1045	1	-0.088782
MIB2	4	0.88169	0.88187	1	15640	0	0.22835	0.029039	0.052574	0.898829	1046	1	0.22835
MED16	4	0.69465	0.69447	1	12259	0	0.21624	0.029205	0.05287	0.901966	1047	1	0.21624
ICA1L	4	0.85654	0.8567	1	15187	0	0.46032	0.029246	0.052935	0.901966	1048	2	0.46032
RPS6KC1	4	0.89445	0.89459	1	15883	0	0.32819	0.02926	0.052957	0.901966	1049	1	0.32819
CUL1	4	0.036261	0.058113	1	1021	1	0.48103	0.02932	0.053062	0.902251	1050	2	0.48103
STK17B	4	0.94902	0.94918	1	16883	0	0.54721	0.029331	0.053085	0.902251	1051	2	0.54721
NACA	4	0.61117	0.61084	1	10814	0	0.46317	0.029371	0.053147	0.902251	1052	1	0.46317
KAT2B	4	0.10306	0.114	1	1981	1	0.37522	0.029385	0.053174	0.902251	1053	2	0.37522
GPR97	4	0.24379	0.24364	1	4307	1	-0.051903	0.029426	0.053237	0.902482	1054	1	-0.051903
COX7C	4	0.67553	0.67537	1	11944	0	0.23692	0.029482	0.053339	0.902604	1055	1	0.23692
CENPA	4	0.16059	0.16491	1	2898	1	0.3764	0.029537	0.053437	0.902604	1056	1	0.3764
NUP133	4	0.52909	0.52877	1	9385	0	0.30747	0.029545	0.05345	0.902604	1057	2	0.30747
ARL6IP1	4	0.95421	0.95435	1	16983	0	0.74668	0.029567	0.053481	0.902604	1058	2	0.74668
C9orf153	4	0.15657	0.1613	1	2835	1	0.093046	0.029592	0.053531	0.902604	1059	1	0.093046
TCEB2	4	0.81887	0.81902	1	14520	0	0.25532	0.029647	0.053626	0.902604	1060	1	0.25532
C20orf96	4	0.065176	0.081988	1	1418	1	0.27766	0.029696	0.053705	0.902604	1061	2	0.27766
IGF2BP2	4	0.91077	0.91091	1	16180	0	0.28552	0.029758	0.053821	0.902604	1062	1	0.28552
OR5P2	4	0.32681	0.32619	1	5776	0	0.21036	0.029771	0.053859	0.902604	1063	2	0.21036
MPPE1	4	0.6435	0.64335	1	11374	0	0.45757	0.029782	0.053877	0.902604	1064	2	0.45757
TRPV1	4	0.94892	0.94908	1	16881	0	0.10563	0.029813	0.053927	0.902604	1065	1	0.10563
SCGB1D2	4	0.98293	0.98304	1	17535	0	0.50279	0.02989	0.05405	0.902604	1066	2	0.50279
POU5F1	1	0.97009	0.97029	1	17293	0	1.1331	0.029905	0.02981	0.805614	1067	1	1.1331
OAF	4	0.42146	0.4212	1	7454	0	-0.20996	0.029924	0.054105	0.902604	1068	1	-0.20996
SRSF9	4	0.50581	0.50557	1	8967	0	0.48741	0.029954	0.054151	0.902604	1069	2	0.48741
KRT31	4	0.37486	0.37428	1	6633	0	0.40022	0.030052	0.054334	0.902604	1070	2	0.40022
CSTF3	4	0.96956	0.9697	1	17275	0	0.51159	0.030084	0.054378	0.902604	1071	2	0.51159
CTNNAL1	4	0.90539	0.90559	1	16079	0	0.45825	0.030089	0.054388	0.902604	1072	1	0.45825
LURAP1L	4	0.62117	0.6209	1	10979	0	0.52015	0.030095	0.054395	0.902604	1073	2	0.52015
TRAPPC3	4	0.99838	0.99837	1	17926	0	0.5322	0.030145	0.054481	0.902604	1074	1	0.5322
CDH12	4	0.94333	0.94353	1	16773	0	0.40692	0.0302	0.054573	0.902604	1075	1	0.40692
PSTK	4	0.82942	0.82956	1	14706	0	0.63408	0.030214	0.054605	0.902604	1076	2	0.63408
LRPPRC	4	0.95329	0.95346	1	16974	0	0.64515	0.030236	0.054641	0.902604	1077	2	0.64515
NOP10	4	0.99707	0.9971	1	17872	0	0.68367	0.030247	0.054656	0.902604	1078	2	0.68367
INTS3	4	0.87926	0.87946	1	15597	0	0.38726	0.030344	0.054822	0.902604	1079	2	0.38726
FBXL3	4	0.0031894	0.0071192	0.746103	171	1	0.32629	0.030388	0.054893	0.902604	1080	2	0.32629
RTCB	4	0.9995	0.99951	1	17983	0	0.7496	0.03042	0.054937	0.902604	1081	2	0.7496
TRIM40	4	0.49386	0.49372	1	8764	0	-0.11618	0.030421	0.054938	0.902604	1082	1	-0.11618
APOA5	4	0.1209	0.12957	1	2275	1	0.20426	0.030453	0.054987	0.902604	1083	2	0.20426
EPB42	4	0.98661	0.98664	1	17623	0	0.21924	0.030476	0.055017	0.902604	1084	1	0.21924
SOX8	4	0.46104	0.461	1	8171	0	0.21914	0.030486	0.055031	0.902604	1085	2	0.21914
FAP	4	0.83609	0.83623	1	14817	0	0.31862	0.030531	0.055106	0.902604	1086	1	0.31862
RAB18	4	0.55362	0.55316	1	9810	0	0.21485	0.03054	0.05512	0.902604	1087	2	0.21485
TULP2	4	0.0042603	0.0090331	0.772911	210	1	-0.083093	0.030586	0.055196	0.902604	1088	1	-0.083093
TUBB4B	4	0.57302	0.57252	1	10172	0	0.40846	0.030627	0.055278	0.902604	1089	2	0.40846
MRPL39	4	0.051345	0.07048	1	1224	1	0.55967	0.030671	0.055354	0.902604	1090	2	0.55967
UPF1	3	0.98034	0.98046	1	17472	0	0.47701	0.030688	0.050074	0.885242	1091	1	0.47701
TXNDC5	4	0.11534	0.12467	1	2188	1	-0.22505	0.030752	0.055484	0.902604	1092	1	-0.22505
BAIAP3	4	0.33533	0.3347	1	5929	0	0.48888	0.030769	0.055513	0.902604	1093	2	0.48888
CDC27	4	0.45673	0.45662	1	8102	0	0.33182	0.030807	0.055567	0.902604	1094	1	0.33182
RUFY4	4	0.7209	0.7207	1	12736	0	0.46643	0.030824	0.055597	0.902604	1095	2	0.46643
UBE2V2	4	0.17934	0.18209	1	3196	1	0.37975	0.030857	0.055646	0.902604	1096	2	0.37975
CLASP1	4	0.0012691	0.0034591	0.630813	99	2	-0.30211	0.030862	0.055655	0.902604	1097	1	-0.30211
MOG	4	0.045791	0.065862	1	1148	1	-0.17523	0.030918	0.055751	0.902604	1098	1	-0.17523
WDR82	4	0.28642	0.28597	1	5057	0	0.18286	0.030973	0.055852	0.902604	1099	1	0.18286
VARS2	4	0.98788	0.98796	1	17653	0	0.54107	0.031021	0.05594	0.902604	1100	2	0.54107
MRPL2	4	0.98963	0.98965	1	17697	0	0.71842	0.031043	0.055969	0.902604	1101	2	0.71842
PNO1	4	0.2362	0.23621	1	4181	1	0.071833	0.031083	0.056038	0.902604	1102	1	0.071833
VMO1	4	0.87155	0.87171	1	15467	0	0.66419	0.031109	0.056085	0.902604	1103	2	0.66419
NDUFC1	4	0.44755	0.44734	1	7928	0	0.17276	0.031186	0.056215	0.902604	1104	2	0.17276
PHF11	4	0.16612	0.16993	1	2990	1	0.54085	0.031208	0.056247	0.902604	1105	2	0.54085
VWF	4	0.96259	0.96269	1	17139	0	0.19331	0.031249	0.056328	0.902604	1106	1	0.19331
NOP16	4	0.39927	0.39904	1	7068	0	0.35255	0.031252	0.056334	0.902604	1107	2	0.35255
WDR96	4	0.1834	0.18592	1	3260	1	0.21969	0.031263	0.056347	0.902604	1108	2	0.21969
UNC80	4	0.43029	0.43	1	7615	0	0.28291	0.031296	0.056397	0.902604	1109	2	0.28291
NTMT1	4	0.93658	0.93674	1	16675	0	0.5474	0.031307	0.056417	0.902604	1110	2	0.5474
RAB39B	4	0.38713	0.38672	1	6854	0	0.2373	0.03134	0.056473	0.902604	1111	2	0.2373
NCL	4	0.031801	0.054471	1	964	1	0.71417	0.031351	0.056491	0.902604	1112	2	0.71417
DPAGT1	4	0.98476	0.98484	1	17584	0	0.31498	0.031414	0.0566	0.902604	1113	1	0.31498
LHB	4	0.69859	0.69835	1	12334	0	0.5195	0.031461	0.056676	0.902604	1114	2	0.5195
MYO3A	4	0.57224	0.57171	1	10159	0	-0.2521	0.03147	0.056688	0.902604	1115	1	-0.2521
SDR16C5	4	0.37375	0.37319	1	6620	0	0.55236	0.031505	0.056748	0.902604	1116	2	0.55236
MARS	4	0.25401	0.25375	1	4487	1	-0.11593	0.031525	0.056783	0.902604	1117	1	-0.11593
PPIL4	4	0.057901	0.075884	1	1318	1	0.40682	0.031533	0.056796	0.902604	1118	2	0.40682
CCDC97	4	0.25478	0.25452	1	4498	1	0.078359	0.03158	0.056874	0.902604	1119	1	0.078359
CST9L	4	0.70085	0.70059	1	12381	0	0.34858	0.031594	0.056898	0.902604	1120	2	0.34858
RSBN1L	4	0.99308	0.99313	1	17775	0	0.30135	0.031635	0.056963	0.902604	1121	1	0.30135
VPS52	4	0.90999	0.91015	1	16166	0	0.71179	0.031638	0.056967	0.902604	1122	2	0.71179
GYPC	4	0.8989	0.899	1	15970	0	0.40675	0.031671	0.057021	0.902604	1123	2	0.40675
APCS	4	0.73743	0.73707	1	13037	0	0.47629	0.031704	0.057068	0.902604	1124	2	0.47629
NFIL3	4	0.20721	0.20828	1	3659	1	0.55305	0.031715	0.057084	0.902604	1125	2	0.55305
KLF12	4	0.299	0.29855	1	5275	0	-0.0024421	0.031745	0.057133	0.902604	1126	1	-0.0024421
NCAPG	4	0.0002867	0.00081521	0.300364	49	2	-0.21575	0.031771	0.057175	0.902604	1127	2	-0.21575
C9orf24	4	0.90083	0.90097	1	16003	0	0.42394	0.031782	0.057194	0.902604	1128	2	0.42394
ZSCAN4	4	0.13055	0.13796	1	2429	1	0.1665	0.031815	0.057252	0.902724	1129	2	0.1665
UBTF	4	0.34888	0.34821	1	6163	0	0.73141	0.031893	0.057378	0.90355	1130	2	0.73141
FBXL14	4	0.67295	0.67279	1	11899	0	0.42851	0.031911	0.057404	0.90355	1131	1	0.42851
KDM6A	3	0.99305	0.99318	1	17774	0	0.43734	0.031974	0.051135	0.891974	1132	1	0.43734
SERTM1	4	0.83881	0.8389	1	14868	0	0.47801	0.032071	0.057666	0.906716	1133	2	0.47801
HS3ST4	4	0.33242	0.33179	1	5875	0	0.3853	0.032093	0.057706	0.906716	1134	2	0.3853
GSPT2	4	0.96056	0.9607	1	17099	0	0.49092	0.032126	0.057758	0.906746	1135	2	0.49092
ATP6V1E1	4	0.45131	0.45109	1	8001	0	0.2759	0.032182	0.057861	0.907475	1136	2	0.2759
GFER	4	0.94491	0.94506	1	16811	0	0.65439	0.032204	0.057905	0.907475	1137	2	0.65439
SUN1	4	0.21394	0.21472	1	3784	1	-0.32709	0.032242	0.057977	0.907813	1138	1	-0.32709
GFOD2	4	0.89503	0.89517	1	15894	0	0.033395	0.032297	0.058076	0.9083	1139	1	0.033395
TMEM87B	4	0.94372	0.94393	1	16782	0	0.49884	0.032338	0.058141	0.9083	1140	2	0.49884
LCP2	4	0.82101	0.82114	1	14558	0	0.26959	0.032352	0.058159	0.9083	1141	1	0.26959
COPS6	4	0.061463	0.07882	1	1369	1	0.50952	0.032517	0.058433	0.911015	1142	2	0.50952
RIOK2	4	0.99573	0.99574	1	17840	0	0.65429	0.032517	0.058433	0.911015	1143	1	0.65429
EXOSC5	4	0.21963	0.22013	1	3886	1	0.65911	0.032573	0.058524	0.911639	1144	2	0.65911
OTOA	4	0.69634	0.69611	1	12295	0	0.23718	0.032628	0.058606	0.912133	1145	1	0.23718
SMAGP	4	0.59621	0.59583	1	10558	0	-0.053604	0.032738	0.058782	0.912252	1146	1	-0.053604
CD163L1	4	0.74578	0.74552	1	13201	0	0.47337	0.032764	0.058823	0.912252	1147	2	0.47337
ELP5	4	0.91775	0.91792	1	16327	0	0.43711	0.032786	0.058863	0.912252	1148	2	0.43711
LZTS3	4	0.71787	0.71764	1	12678	0	0.27347	0.032793	0.058872	0.912252	1149	2	0.27347
AP3B1	4	0.38304	0.38249	1	6781	0	0.20978	0.032831	0.058925	0.912252	1150	2	0.20978
PRKACG	4	0.5559	0.55539	1	9847	0	0.21393	0.032903	0.059045	0.912252	1151	1	0.21393
SLC35A1	4	0.99465	0.9947	1	17810	0	0.57814	0.032933	0.059105	0.912252	1152	2	0.57814
FASTKD3	4	0.67817	0.67801	1	11980	0	0.51926	0.032944	0.059122	0.912252	1153	2	0.51926
CDCA7L	4	0.99621	0.99624	1	17849	0	0.66312	0.032955	0.059141	0.912252	1154	2	0.66312
EDN2	4	0.82966	0.82982	1	14709	0	0.38347	0.032958	0.059147	0.912252	1155	2	0.38347
MMS22L	4	0.0025691	0.005979	0.724467	146	1	-0.19928	0.033014	0.059235	0.912252	1156	1	-0.19928
KPNA2	4	0.99717	0.99719	1	17875	0	0.57397	0.033079	0.059332	0.912252	1157	2	0.57397
MUC21	4	0.84001	0.84009	1	14897	0	0.3319	0.033169	0.059481	0.912252	1158	2	0.3319
KPTN	4	0.091175	0.10391	1	1798	1	-0.21381	0.033179	0.059495	0.912252	1159	1	-0.21381
RPS3	4	0.81844	0.81859	1	14511	0	0.40583	0.033209	0.059545	0.912252	1160	2	0.40583
TMEM237	4	0.24668	0.24648	1	4359	1	0.39866	0.033237	0.059586	0.912252	1161	2	0.39866
SUMO2	1	0.96676	0.96702	1	17227	0	1.1222	0.03324	0.033165	0.834605	1162	1	1.1222
PAPD5	4	0.98177	0.98188	1	17503	0	0.66639	0.033249	0.059609	0.912252	1163	2	0.66639
OCRL	4	0.29108	0.2906	1	5135	0	0.35003	0.03326	0.059627	0.912252	1164	2	0.35003
ATP1B1	4	0.69521	0.69499	1	12274	0	-0.20314	0.033289	0.059692	0.912252	1165	1	-0.20314
ATF1	4	0.87525	0.87543	1	15529	0	0.64264	0.033316	0.059739	0.912252	1166	2	0.64264
LOXL2	4	0.69131	0.69114	1	12201	0	-0.10024	0.033344	0.05979	0.912252	1167	1	-0.10024
FAM120B	4	0.91559	0.91578	1	16275	0	0.36344	0.033373	0.059843	0.912252	1168	2	0.36344
CD3E	4	0.74693	0.74669	1	13226	0	0.37746	0.033384	0.05986	0.912252	1169	2	0.37746
SIGMAR1	4	0.00053681	0.0014991	0.451073	60	1	-0.18552	0.033399	0.059882	0.912252	1170	1	-0.18552
ING3	4	0.96498	0.96511	1	17203	0	0.54019	0.033486	0.060033	0.912252	1171	2	0.54019
PSMB7	4	6.3366e-05	0.00020812	0.161782	24	2	-0.39929	0.03351	0.060078	0.912252	1172	1	-0.39929
ARTN	4	0.59391	0.59348	1	10518	0	0.5406	0.033532	0.06011	0.912252	1173	2	0.5406
RAB11FIP1	4	0.85357	0.8537	1	15137	0	-0.015841	0.033565	0.060166	0.912252	1174	1	-0.015841
ABCA12	4	0.68562	0.6855	1	12107	0	0.56528	0.033577	0.060183	0.912252	1175	2	0.56528
SUV39H1	4	0.20897	0.20991	1	3690	1	0.59051	0.033588	0.060204	0.912252	1176	2	0.59051
DCPS	4	0.73945	0.73908	1	13073	0	0.20533	0.03362	0.060255	0.912252	1177	1	0.20533
TRMT10C	4	0.97317	0.97342	1	17343	0	0.63987	0.033679	0.060345	0.912252	1178	2	0.63987
FDX1L	4	0.9636	0.96371	1	17164	0	0.65783	0.033714	0.060398	0.912252	1179	2	0.65783
FAM196A	4	0.021666	0.039618	0.99897	706	2	-0.121	0.03373	0.06043	0.912252	1180	1	-0.121
RNF40	4	0.99032	0.99035	1	17712	0	0.57675	0.033736	0.060438	0.912252	1181	2	0.57675
NELFA	4	0.88663	0.8868	1	15733	0	0.59967	0.033759	0.060483	0.912252	1182	2	0.59967
PNPLA1	4	0.34093	0.34026	1	6021	0	-0.025541	0.03384	0.060614	0.912515	1183	1	-0.025541
NUP214	4	0.97416	0.9744	1	17367	0	0.70421	0.033884	0.060683	0.912515	1184	2	0.70421
RBPJ	4	0.2398	0.23972	1	4240	1	-0.19585	0.033895	0.060699	0.912515	1185	1	-0.19585
B3GALNT1	4	0.78636	0.78638	1	13958	0	0.45103	0.033896	0.060703	0.912515	1186	2	0.45103
CELA2B	4	0.23602	0.23605	1	4177	1	0.053892	0.03395	0.060806	0.912813	1187	1	0.053892
PLA2G15	3	0.74281	0.74291	1	13139	0	-0.033027	0.033964	0.052789	0.90166	1188	1	-0.033027
CDCA2	4	0.96475	0.96486	1	17191	0	0.54849	0.033964	0.060824	0.912813	1189	2	0.54849
PYROXD1	4	0.1982	0.1997	1	3506	1	0.60821	0.03401	0.060904	0.912997	1190	2	0.60821
DOCK6	4	0.8863	0.88649	1	15724	0	0.66834	0.034056	0.060981	0.912997	1191	2	0.66834
NUP54	4	0.269	0.26862	1	4744	0	0.0092785	0.03406	0.060988	0.912997	1192	1	0.0092785
UST	4	0.050203	0.069501	1	1211	1	0.3168	0.034113	0.061079	0.91361	1193	2	0.3168
PLSCR1	4	0.62261	0.62235	1	11005	0	0.4271	0.03417	0.061185	0.913696	1194	2	0.4271
MRC2	4	0.7087	0.70836	1	12512	0	0.046411	0.03417	0.061186	0.913696	1195	1	0.046411
ATRIP	4	0.98407	0.98415	1	17563	0	0.41284	0.034225	0.06127	0.913711	1196	1	0.41284
SPTLC2	4	0.3247	0.32409	1	5744	0	0.010467	0.034281	0.061357	0.913711	1197	1	0.010467
HTRA3	4	0.77204	0.7719	1	13681	0	0.10546	0.034336	0.061448	0.913711	1198	1	0.10546
DNAJC8	4	0.98922	0.98926	1	17684	0	0.66037	0.034353	0.061477	0.913711	1199	2	0.66037
FARSB	4	0.14361	0.14961	1	2631	1	0.19378	0.034391	0.061549	0.913711	1200	1	0.19378
NLE1	4	0.48271	0.48266	1	8571	0	0.74536	0.034399	0.06156	0.913711	1201	2	0.74536
SKA2	4	0.048299	0.067898	1	1185	1	0.20552	0.034446	0.061636	0.913711	1202	1	0.20552
STARD9	4	0.85217	0.85227	1	15114	0	0.66842	0.034468	0.061678	0.913711	1203	2	0.66842
HOXC6	4	0.55009	0.54962	1	9748	0	0.45594	0.034491	0.061713	0.913711	1204	2	0.45594
HPGD	4	0.3698	0.36925	1	6545	0	0.42711	0.03456	0.061824	0.914139	1205	2	0.42711
ICA1	4	0.21784	0.21841	1	3851	1	0.38686	0.034698	0.062046	0.915931	1206	2	0.38686
KCTD19	4	0.94685	0.94702	1	16847	0	0.65982	0.034733	0.062103	0.916024	1207	2	0.65982
POLG2	4	0.99962	0.99962	1	17991	0	0.71645	0.034767	0.062163	0.916091	1208	2	0.71645
KNDC1	4	0.98282	0.98294	1	17531	0	0.45707	0.034831	0.062278	0.916091	1209	1	0.45707
ARID4A	4	0.89202	0.89213	1	15839	0	0.21108	0.034886	0.062375	0.916091	1210	1	0.21108
SLC9A5	4	0.84176	0.84185	1	14922	0	0.67449	0.03494	0.062461	0.916091	1211	2	0.67449
CCDC13	4	0.27163	0.27126	1	4791	0	0.41578	0.034941	0.062462	0.916091	1212	1	0.41578
TPH2	4	0.61311	0.61281	1	10842	0	0.64861	0.034963	0.062496	0.916091	1213	2	0.64861
LSM1	4	0.87817	0.87837	1	15574	0	0.076774	0.034996	0.062546	0.916091	1214	1	0.076774
FNTB	4	0.99844	0.99843	1	17928	0	0.70463	0.034998	0.06255	0.916091	1215	2	0.70463
ANKRD13A	4	0.17379	0.17694	1	3114	1	0.55545	0.035044	0.062635	0.916091	1216	2	0.55545
TPGS1	4	0.75771	0.75754	1	13434	0	0.26097	0.035051	0.062647	0.916091	1217	2	0.26097
LRIT3	4	0.98167	0.98179	1	17500	0	0.41808	0.035216	0.062929	0.916091	1218	1	0.41808
C4orf3	4	0.94604	0.9462	1	16831	0	0.4854	0.035218	0.062932	0.916091	1219	2	0.4854
PRDM10	4	0.59823	0.59788	1	10596	0	0.32148	0.035253	0.06299	0.916091	1220	2	0.32148
ZNF37A	4	0.49393	0.49379	1	8766	0	0.64654	0.035265	0.063016	0.916091	1221	2	0.64654
EIF2S3	4	0.060277	0.077829	1	1355	1	0.1436	0.035271	0.063028	0.916091	1222	1	0.1436
SFMBT1	4	0.99504	0.99509	1	17820	0	0.65591	0.03534	0.063138	0.916091	1223	2	0.65591
FBXL2	4	0.84635	0.84644	1	14997	0	0.3636	0.035369	0.063193	0.916091	1224	2	0.3636
OLFM1	4	0.07545	0.090615	1	1569	1	0.50838	0.035381	0.063208	0.916091	1225	2	0.50838
UNC119B	4	0.080502	0.094904	1	1640	1	0.10697	0.035381	0.063209	0.916091	1226	1	0.10697
FRZB	4	0.80949	0.80957	1	14358	0	0.30456	0.035416	0.063264	0.916091	1227	2	0.30456
BCS1L	4	0.2521	0.25181	1	4448	1	0.50652	0.035427	0.063283	0.916091	1228	2	0.50652
OR6C4	4	0.14043	0.14681	1	2586	1	-0.12337	0.035436	0.063298	0.916091	1229	1	-0.12337
SEC16A	4	0.99029	0.99032	1	17711	0	0.59446	0.035462	0.063343	0.916091	1230	2	0.59446
ZBTB48	4	0.63607	0.63582	1	11238	0	0.47844	0.035474	0.063362	0.916091	1231	2	0.47844
POLR3E	4	0.85166	0.85176	1	15104	0	0.24008	0.035491	0.06339	0.916091	1232	1	0.24008
WASL	4	0.99047	0.9905	1	17717	0	0.60801	0.03552	0.063427	0.916091	1233	2	0.60801
C19orf66	4	0.61754	0.61729	1	10920	0	-0.015067	0.035546	0.06348	0.916119	1234	1	-0.015067
THOC2	4	0.86131	0.8614	1	15271	0	0.47559	0.035666	0.063665	0.917006	1235	2	0.47559
SLC6A3	4	0.71225	0.7119	1	12581	0	0.35474	0.035683	0.063694	0.917006	1236	2	0.35474
GAK	4	0.96037	0.96051	1	17095	0	0.44855	0.03573	0.063758	0.917199	1237	2	0.44855
PPARA	4	0.90619	0.90638	1	16097	0	0.26514	0.035766	0.063825	0.91743	1238	1	0.26514
CPSF6	3	0.92992	0.93005	1	16557	0	0.37793	0.035868	0.054388	0.902604	1239	1	0.37793
ZG16	4	0.16942	0.1729	1	3045	1	0.2437	0.035929	0.0641	0.920246	1240	2	0.2437
P2RX2	4	0.67902	0.67886	1	11997	0	0.072468	0.035986	0.064185	0.920246	1241	1	0.072468
UBL5	4	0.018939	0.034891	0.981177	634	1	0.11963	0.036011	0.064225	0.920246	1242	2	0.11963
CHST11	4	0.4926	0.49248	1	8746	0	0.24411	0.036081	0.06435	0.921154	1243	2	0.24411
ZBTB44	4	0.9648	0.96493	1	17194	0	0.41519	0.036128	0.06442	0.921154	1244	2	0.41519
GEMIN8	4	0.39523	0.39493	1	6996	0	0.48671	0.036151	0.064458	0.921154	1245	2	0.48671
ERP27	4	0.9681	0.96824	1	17249	0	0.53576	0.036204	0.064556	0.921154	1246	2	0.53576
GPR18	4	0.96505	0.96517	1	17205	0	0.57357	0.036257	0.064644	0.921154	1247	2	0.57357
RARS2	4	0.77282	0.77268	1	13706	0	0.48645	0.036292	0.064704	0.921154	1248	2	0.48645
FOXP3	4	0.88354	0.88374	1	15677	0	0.41353	0.036351	0.0648	0.921154	1249	2	0.41353
SPC24	3	0.76191	0.76215	1	13506	0	0.04287	0.036364	0.054796	0.902604	1250	1	0.04287
GPRC5B	4	0.29857	0.29812	1	5266	0	0.16595	0.036386	0.064862	0.921154	1251	2	0.16595
CEP128	4	0.47373	0.47372	1	8407	0	0.17624	0.036398	0.064884	0.921154	1252	2	0.17624
PRAMEF8	4	0.52217	0.52187	1	9254	0	0.42865	0.03641	0.064903	0.921154	1253	2	0.42865
TPRKB	4	0.54184	0.54142	1	9601	0	0.59996	0.036421	0.064925	0.921154	1254	2	0.59996
INSIG1	4	0.095639	0.10773	1	1865	1	0.29829	0.036426	0.064935	0.921154	1255	1	0.29829
ZNF292	4	0.46769	0.46759	1	8304	0	0.29813	0.036433	0.064951	0.921154	1256	2	0.29813
SCGB1C1	4	0.4717	0.47166	1	8376	0	-0.1319	0.036481	0.065036	0.921628	1257	1	-0.1319
ALG13	4	0.31629	0.31579	1	5584	0	0.73286	0.036516	0.065097	0.921767	1258	2	0.73286
SEMA6D	4	0.80846	0.8085	1	14339	0	0.47159	0.036633	0.065307	0.924024	1259	2	0.47159
RFESD	4	0.92545	0.92574	1	16475	0	0.67008	0.036669	0.065363	0.924091	1260	2	0.67008
DHX15	4	0.99537	0.99539	1	17829	0	0.73447	0.036763	0.065528	0.924495	1261	2	0.73447
SPEM1	4	0.61008	0.60975	1	10796	0	0.33984	0.036811	0.065599	0.924495	1262	2	0.33984
HIST1H4B	1	0.96319	0.96347	1	17151	0	1.0841	0.036814	0.036707	0.852267	1263	1	1.0841
VSIG8	4	0.9162	0.91639	1	16285	0	0.56372	0.036822	0.065616	0.924495	1264	2	0.56372
ZXDA	2	0.32357	0.32346	1	5725	0	0.46308	0.036829	0.04228	0.869421	1265	1	0.46308
MRPS22	4	0.034391	0.056581	1	999	1	-0.021112	0.036866	0.065695	0.924495	1266	1	-0.021112
FMR1	4	0.62719	0.627	1	11091	0	0.48559	0.036881	0.065728	0.924495	1267	2	0.48559
IMPACT	4	0.59191	0.59151	1	10495	0	0.48217	0.036976	0.065873	0.924495	1268	1	0.48217
LRRC9	4	0.85792	0.85805	1	15211	0	0.46657	0.036988	0.065895	0.924495	1269	2	0.46657
TEKT4	4	0.95444	0.95457	1	16989	0	0.51857	0.037024	0.065953	0.924495	1270	2	0.51857
ATE1	4	0.68826	0.68808	1	12147	0	0.32453	0.037031	0.065965	0.924495	1271	1	0.32453
CLCF1	4	0.97745	0.97773	1	17427	0	0.57398	0.037059	0.066008	0.924495	1272	2	0.57398
UTP15	4	0.23749	0.23747	1	4204	1	0.33031	0.037071	0.066033	0.924495	1273	2	0.33031
SBF2	4	0.30237	0.30188	1	5340	0	-0.04007	0.037085	0.066057	0.924495	1274	1	-0.04007
DNAJC16	4	0.086167	0.099658	1	1729	1	0.55981	0.037178	0.066218	0.925968	1275	2	0.55981
ARHGEF4	3	0.028985	0.040337	1	923	1	0.25199	0.037191	0.055472	0.902604	1276	1	0.25199
TOX4	4	0.77447	0.77433	1	13730	0	0.55288	0.037225	0.066305	0.925968	1277	2	0.55288
ZNHIT1	4	0.99573	0.99574	1	17839	0	0.71393	0.037285	0.066396	0.925968	1278	2	0.71393
UBR7	4	0.96174	0.96184	1	17120	0	0.44194	0.037308	0.066429	0.925968	1279	2	0.44194
COPS8	4	0.29672	0.29625	1	5233	0	0.2238	0.03732	0.066446	0.925968	1280	2	0.2238
NSMAF	4	0.78545	0.78544	1	13940	0	0.39101	0.037332	0.06647	0.925968	1281	2	0.39101
AKAP12	4	0.87744	0.87761	1	15566	0	0.13962	0.037415	0.066595	0.926995	1282	1	0.13962
KDELR1	4	0.84274	0.84281	1	14936	0	0.46137	0.037451	0.066655	0.927104	1283	2	0.46137
MAP3K6	4	0.95668	0.95682	1	17028	0	0.30843	0.037525	0.066778	0.927627	1284	1	0.30843
OSBPL1A	4	0.34699	0.34629	1	6130	0	-0.051773	0.03758	0.066866	0.927627	1285	1	-0.051773
S100A5	4	0.62555	0.62538	1	11056	0	0.27831	0.037582	0.066869	0.927627	1286	2	0.27831
KRT71	4	0.89189	0.89201	1	15837	0	0.087049	0.037635	0.066949	0.927627	1287	1	0.087049
BMP8A	3	0.37351	0.37339	1	6615	0	-0.15772	0.037687	0.055889	0.902604	1288	1	-0.15772
INTS7	4	0.89449	0.89463	1	15885	0	0.57955	0.037702	0.06706	0.927981	1289	2	0.57955
MOSPD3	4	0.67957	0.6794	1	12008	0	0.61336	0.037714	0.067077	0.927981	1290	2	0.61336
LSM12	4	0.98708	0.98712	1	17634	0	0.70306	0.037809	0.067234	0.929431	1291	2	0.70306
RTP2	4	0.38356	0.38303	1	6790	0	0.49463	0.037869	0.067337	0.930151	1292	2	0.49463
ZDHHC11	4	0.76571	0.76544	1	13575	0	0.21271	0.037964	0.067494	0.931605	1293	1	0.21271
ZNF862	4	0.66694	0.66678	1	11787	0	0.04775	0.038019	0.067591	0.931875	1294	1	0.04775
PDK3	4	0.91138	0.9115	1	16195	0	0.41178	0.038061	0.067649	0.931875	1295	2	0.41178
MBLAC1	4	0.64724	0.64714	1	11445	0	0.12216	0.038074	0.067669	0.931875	1296	1	0.12216
PCDHB8	3	0.67967	0.67963	1	12012	0	-0.19193	0.0381	0.056252	0.902604	1297	1	-0.19193
ECT2	4	0.78018	0.78007	1	13838	0	0.31205	0.038145	0.067786	0.932532	1298	2	0.31205
TAF9	2	0.26004	0.26008	1	4593	0	0.4274	0.03816	0.043526	0.869793	1299	1	0.4274
RPS14	4	0.99098	0.99101	1	17725	0	0.74707	0.038205	0.067881	0.932532	1300	2	0.74707
STAT1	4	0.89878	0.89889	1	15966	0	0.57514	0.038217	0.067904	0.932532	1301	2	0.57514
U2AF2	4	0.92211	0.92242	1	16410	0	0.044439	0.038239	0.067931	0.932532	1302	1	0.044439
PRPF38A	4	0.14597	0.1517	1	2671	1	-0.042197	0.038294	0.068019	0.932532	1303	1	-0.042197
CHD4	4	0.87089	0.87101	1	15451	0	0.41625	0.038349	0.068116	0.932532	1304	2	0.41625
LCN1	4	0.34345	0.34278	1	6064	0	0.34363	0.038397	0.068188	0.932532	1305	2	0.34363
TNFRSF14	4	0.17853	0.18134	1	3187	1	-0.11826	0.038403	0.068204	0.932532	1306	1	-0.11826
FAM96B	4	0.99872	0.99871	1	17942	0	0.71045	0.038457	0.0683	0.932532	1307	2	0.71045
TPTE	4	0.91595	0.91614	1	16281	0	0.36008	0.038458	0.068301	0.932532	1308	1	0.36008
TXNL4A	4	0.7828	0.78278	1	13890	0	0.71064	0.038513	0.068388	0.932532	1309	1	0.71064
AGRN	4	0.90769	0.90787	1	16120	0	0.47243	0.038542	0.068439	0.932532	1310	2	0.47243
PDXK	4	0.04109	0.062053	1	1088	1	0.49851	0.038554	0.068455	0.932532	1311	2	0.49851
KIAA1377	4	0.41932	0.41905	1	7421	0	0.23532	0.038578	0.068493	0.932532	1312	2	0.23532
TSPYL6	4	0.91412	0.91427	1	16252	0	0.18755	0.038623	0.068575	0.932532	1313	1	0.18755
JPH1	4	0.10441	0.11518	1	2004	1	0.032451	0.038733	0.068743	0.932532	1314	1	0.032451
RRAGB	4	0.42736	0.42708	1	7562	0	0.28588	0.038771	0.068814	0.932532	1315	2	0.28588
KCNAB2	4	0.12994	0.13745	1	2420	1	0.020815	0.038842	0.068925	0.932532	1316	1	0.020815
ICOSLG	4	0.96783	0.96799	1	17244	0	0.50815	0.038868	0.06896	0.932532	1317	2	0.50815
GTF2H3	4	0.9796	0.97982	1	17461	0	0.53846	0.038892	0.069	0.932532	1318	2	0.53846
C1orf226	4	0.52828	0.52797	1	9367	0	0.23056	0.038897	0.069011	0.932532	1319	1	0.23056
RCC1	4	0.89844	0.89852	1	15959	0	0.43842	0.038952	0.069094	0.932532	1320	1	0.43842
NUDT2	4	0.66806	0.6679	1	11809	0	0.42182	0.039001	0.069173	0.932532	1321	2	0.42182
FBXW11	4	0.97344	0.97369	1	17350	0	0.45302	0.039062	0.069279	0.932532	1322	1	0.45302
AP3M1	4	0.57117	0.57065	1	10135	0	0.67341	0.039062	0.069279	0.932532	1323	2	0.67341
KARS	4	0.67979	0.67962	1	12015	0	0.53373	0.039074	0.069298	0.932532	1324	2	0.53373
BOD1L1	4	0.99917	0.99917	1	17962	0	0.69196	0.03911	0.069357	0.932532	1325	2	0.69196
ZNF236	4	0.98551	0.98557	1	17606	0	0.56062	0.039117	0.069366	0.932532	1326	2	0.56062
SLC43A3	4	0.72218	0.72199	1	12758	0	0.61119	0.039159	0.069428	0.932532	1327	2	0.61119
PIPOX	4	0.52954	0.52921	1	9394	0	0.19544	0.039208	0.069502	0.932532	1328	2	0.19544
PRR3	4	0.60442	0.60409	1	10698	0	0.39416	0.03922	0.06952	0.932532	1329	2	0.39416
DPM1	4	0.80336	0.80344	1	14246	0	0.47235	0.03928	0.069618	0.932532	1330	2	0.47235
PIGM	4	0.7812	0.78115	1	13862	0	0.2007	0.039281	0.069619	0.932532	1331	1	0.2007
ACTR1A	4	0.91794	0.91809	1	16331	0	0.042954	0.039336	0.069725	0.932532	1332	1	0.042954
LAMC2	4	0.9645	0.96463	1	17182	0	0.44548	0.039391	0.069811	0.932532	1333	1	0.44548
CYTL1	4	0.31036	0.30993	1	5482	0	0.43935	0.039414	0.069851	0.932532	1334	2	0.43935
RBM28	4	0.02915	0.05233	1	925	1	0.53135	0.039439	0.06989	0.932532	1335	2	0.53135
EIF3F	4	0.25489	0.25463	1	4499	1	-0.030976	0.039446	0.069902	0.932532	1336	1	-0.030976
GCK	4	0.9909	0.99093	1	17723	0	0.62453	0.039463	0.069937	0.932532	1337	2	0.62453
BLOC1S1	4	0.98986	0.98986	1	17702	0	0.55087	0.039536	0.070065	0.933546	1338	2	0.55087
ST7	4	0.95557	0.95572	1	17016	0	0.61043	0.039646	0.070259	0.933865	1339	2	0.61043
OR14J1	4	0.92844	0.92873	1	16528	0	0.45671	0.039658	0.070282	0.933865	1340	2	0.45671
FAM186B	4	0.013579	0.025481	0.947926	482	1	0.26155	0.039731	0.070405	0.933865	1341	2	0.26155
AMOT	4	0.83414	0.83431	1	14782	0	0.40489	0.039775	0.070484	0.933865	1342	1	0.40489
RBM14	4	0.49025	0.49012	1	8709	0	0.43529	0.039793	0.070515	0.933865	1343	2	0.43529
FAM71F2	4	0.81491	0.815	1	14449	0	0.088046	0.039829	0.070583	0.933865	1344	1	0.088046
ZNF75D	4	0.69796	0.69774	1	12320	0	0.33732	0.039866	0.070643	0.933865	1345	2	0.33732
KCNQ4	4	0.50372	0.50353	1	8933	0	0.61146	0.039927	0.070742	0.933865	1346	2	0.61146
C1QBP	4	0.39441	0.3941	1	6984	0	0.41684	0.039939	0.070767	0.933865	1347	1	0.41684
ABCC10	4	0.8636	0.86374	1	15326	0	0.34104	0.039939	0.070767	0.933865	1348	2	0.34104
CAP2	4	0.40998	0.40968	1	7258	0	0.48838	0.039964	0.070809	0.933865	1349	2	0.48838
TACR3	4	0.69281	0.69263	1	12229	0	0.31991	0.039976	0.070832	0.933865	1350	2	0.31991
MDN1	4	0.9079	0.90807	1	16124	0	0.38611	0.039988	0.070851	0.933865	1351	2	0.38611
CHRNA2	4	0.061625	0.078971	1	1372	1	0.32336	0.039994	0.070857	0.933865	1352	1	0.32336
PSMG1	4	0.5832	0.58278	1	10350	0	0.32353	0.040099	0.071031	0.933865	1353	2	0.32353
KLF11	4	0.33012	0.32951	1	5836	0	0.085833	0.040104	0.071035	0.933865	1354	1	0.085833
TSKU	4	0.74959	0.74935	1	13271	0	0.46156	0.040148	0.071108	0.933865	1355	2	0.46156
ATP5I	4	0.37716	0.37656	1	6670	0	0.43467	0.040158	0.07112	0.933865	1356	1	0.43467
OR8K1	4	0.98357	0.98364	1	17547	0	0.48577	0.04016	0.071124	0.933865	1357	2	0.48577
NFRKB	4	0.92373	0.92403	1	16441	0	0.38701	0.040308	0.071346	0.93568	1358	2	0.38701
CFLAR	4	0.72449	0.72432	1	12808	0	0.37817	0.040323	0.071365	0.93568	1359	1	0.37817
SDC4	4	0.61208	0.61178	1	10828	0	0.19177	0.040378	0.071465	0.936308	1360	1	0.19177
DNAJB4	4	0.832	0.83218	1	14748	0	0.5785	0.040455	0.071604	0.936916	1361	2	0.5785
PROZ	4	0.69111	0.69094	1	12197	0	0.41353	0.040468	0.071628	0.936916	1362	2	0.41353
C7orf61	4	0.75991	0.75972	1	13470	0	-0.066773	0.040542	0.071751	0.936916	1363	1	-0.066773
INPP5F	4	0.38214	0.3816	1	6760	0	0.13851	0.040597	0.071829	0.936916	1364	1	0.13851
PPM1K	4	0.3022	0.30171	1	5336	0	0.32978	0.04064	0.071904	0.936916	1365	2	0.32978
PCF11	4	0.11513	0.1245	1	2184	1	0.16534	0.040652	0.071923	0.936916	1366	1	0.16534
CDK2	4	0.024997	0.045367	1	802	1	0.13088	0.040689	0.071985	0.936916	1367	2	0.13088
OGFR	4	0.83612	0.83626	1	14819	0	0.57882	0.040714	0.072017	0.936916	1368	2	0.57882
SKI	4	0.32597	0.32537	1	5767	0	0.23066	0.040761	0.072091	0.936916	1369	1	0.23066
ERICH1	4	0.18014	0.18282	1	3209	1	0.69229	0.040788	0.072135	0.936916	1370	2	0.69229
CDX1	4	0.95402	0.95415	1	16980	0	0.17876	0.040816	0.072172	0.936916	1371	1	0.17876
NELFB	4	0.99861	0.99858	1	17935	0	0.66653	0.040825	0.07219	0.936916	1372	2	0.66653
HMCN1	4	0.33982	0.33916	1	6003	0	-0.2851	0.040871	0.072266	0.936916	1373	1	-0.2851
C14orf119	4	0.82969	0.82985	1	14711	0	0.40143	0.040875	0.072274	0.936916	1374	2	0.40143
ZKSCAN5	4	0.44675	0.44656	1	7915	0	0.40814	0.040887	0.07229	0.936916	1375	2	0.40814
NSMCE1	4	0.92206	0.92237	1	16409	0	0.4414	0.04098	0.072444	0.938232	1376	1	0.4414
GALNT8	4	0.24507	0.2449	1	4327	1	-0.026981	0.04109	0.072618	0.938545	1377	1	-0.026981
RNF135	4	0.77635	0.77623	1	13765	0	0.35685	0.041123	0.072667	0.938545	1378	2	0.35685
KLF6	4	0.99549	0.99551	1	17832	0	0.64872	0.041135	0.072685	0.938545	1379	2	0.64872
GSK3A	4	0.22169	0.22209	1	3921	1	-0.1956	0.041145	0.072703	0.938545	1380	1	-0.1956
HIP1	4	0.98042	0.9806	1	17475	0	0.51107	0.04116	0.072728	0.938545	1381	2	0.51107
GRPEL2	4	0.80582	0.80587	1	14293	0	0.09488	0.041254	0.072882	0.93899	1382	1	0.09488
HHIPL1	4	0.63992	0.63973	1	11309	0	0.16627	0.041309	0.072977	0.93899	1383	1	0.16627
GARS	4	0.10301	0.11395	1	1980	1	0.25402	0.04134	0.073027	0.93899	1384	2	0.25402
PRMT5	4	0.50513	0.50488	1	8955	0	0.22942	0.041358	0.073061	0.93899	1385	2	0.22942
SLC7A6OS	4	0.057198	0.075325	1	1306	1	0.081478	0.041364	0.07307	0.93899	1386	1	0.081478
HSPA8	4	0.0090965	0.017592	0.933666	333	1	0.60244	0.041396	0.073122	0.93899	1387	2	0.60244
ASB13	4	0.84249	0.84256	1	14933	0	0.29641	0.04147	0.07325	0.93899	1388	2	0.29641
DDX6	4	0.7051	0.70478	1	12452	0	-0.13953	0.041473	0.073255	0.93899	1389	1	-0.13953
CTU2	4	0.74631	0.74602	1	13215	0	0.60975	0.041501	0.073307	0.93899	1390	2	0.60975
ATP6AP2	4	0.65405	0.65384	1	11561	0	0.60853	0.041501	0.073307	0.93899	1391	2	0.60853
VARS	4	0.99891	0.99891	1	17949	0	0.73731	0.04152	0.073334	0.93899	1392	2	0.73731
PAX3	4	0.76779	0.76765	1	13610	0	0.37731	0.041637	0.073528	0.940277	1393	1	0.37731
EARS2	4	0.99945	0.99945	1	17978	0	0.65192	0.04167	0.073571	0.940277	1394	2	0.65192
PI4KB	4	0.64615	0.646	1	11423	0	-0.21434	0.041692	0.073603	0.940277	1395	1	-0.21434
HOXA9	4	0.40141	0.40118	1	7109	0	0.10846	0.041747	0.073705	0.940277	1396	1	0.10846
CXorf61	4	0.97469	0.97491	1	17371	0	0.4731	0.041795	0.073771	0.940277	1397	2	0.4731
IGFBP2	4	0.019217	0.035382	0.984163	642	1	0.066121	0.041802	0.073786	0.940277	1398	1	0.066121
ZNF202	4	0.89052	0.89067	1	15811	0	0.33964	0.041832	0.073824	0.940277	1399	2	0.33964
KCNK16	4	0.23516	0.23523	1	4161	1	-0.07507	0.041856	0.073862	0.940277	1400	1	-0.07507
KDM1A	4	0.93014	0.93037	1	16563	0	0.47826	0.041911	0.073964	0.940277	1401	1	0.47826
FAM47E-STBD1	4	0.90853	0.9087	1	16139	0	0.57927	0.041944	0.074019	0.940277	1402	2	0.57927
PDSS2	4	0.81288	0.81299	1	14418	0	0.32387	0.041966	0.074056	0.940277	1403	1	0.32387
CDH2	4	0.85592	0.85606	1	15177	0	0.67817	0.04197	0.07406	0.940277	1404	2	0.67817
BRF2	4	0.035931	0.057851	1	1016	1	-0.30955	0.04202	0.074143	0.940674	1405	1	-0.30955
MED6	4	0.91764	0.91781	1	16323	0	0.30396	0.04213	0.074314	0.941051	1406	1	0.30396
RPAP2	4	0.68285	0.68273	1	12061	0	0.2396	0.042157	0.074358	0.941051	1407	2	0.2396
HSPB9	4	0.20417	0.20532	1	3607	1	0.025376	0.042185	0.074403	0.941051	1408	1	0.025376
DEFA6	4	0.80337	0.80345	1	14247	0	-0.0017283	0.042239	0.074486	0.941051	1409	1	-0.0017283
UPF3A	4	0.42587	0.42561	1	7540	0	0.68175	0.042245	0.074491	0.941051	1410	2	0.68175
RAB11FIP5	4	0.73489	0.73454	1	12984	0	0.45073	0.042371	0.074691	0.941051	1411	2	0.45073
ABT1	4	0.79854	0.79866	1	14162	0	0.29855	0.042427	0.074778	0.941051	1412	2	0.29855
CAND1	4	0.1778	0.18064	1	3175	1	0.36431	0.042427	0.074778	0.941051	1413	2	0.36431
ASPG	4	0.98265	0.98277	1	17525	0	0.44391	0.042446	0.074819	0.941051	1414	2	0.44391
NALCN	4	0.84911	0.8492	1	15052	0	0.45592	0.042458	0.074842	0.941051	1415	1	0.45592
NAA50	4	0.19268	0.19457	1	3414	1	0.53996	0.042496	0.074899	0.941051	1416	2	0.53996
WNT16	4	0.050747	0.069982	1	1216	1	0.39899	0.042509	0.074918	0.941051	1417	2	0.39899
ZFAT	4	0.48845	0.48832	1	8672	0	0.11463	0.042513	0.074923	0.941051	1418	1	0.11463
C11orf71	4	0.078696	0.093345	1	1619	1	0.18908	0.042572	0.075021	0.941051	1419	2	0.18908
UBLCP1	4	0.36418	0.36363	1	6435	0	0.55637	0.042584	0.075046	0.941051	1420	2	0.55637
CDKL1	4	0.52045	0.52015	1	9228	0	0.2558	0.04261	0.075093	0.941051	1421	2	0.2558
DZANK1	4	0.075077	0.090285	1	1565	1	0.024571	0.042622	0.075111	0.941051	1422	1	0.024571
VEZT	4	0.91889	0.91907	1	16345	0	0.63151	0.04271	0.075269	0.94143	1423	2	0.63151
POLR1C	4	0.23333	0.23343	1	4131	1	0.39263	0.042732	0.075299	0.94143	1424	1	0.39263
TRIM22	4	0.42007	0.41979	1	7432	0	-0.38045	0.042841	0.075483	0.94143	1425	1	-0.38045
ARL8B	4	0.99865	0.99862	1	17937	0	0.63262	0.042849	0.075495	0.94143	1426	2	0.63262
WBSCR22	4	0.99857	0.99854	1	17934	0	0.65965	0.042862	0.075516	0.94143	1427	2	0.65965
SLC34A3	4	0.081192	0.095504	1	1653	1	0.34145	0.042874	0.075542	0.94143	1428	2	0.34145
CACNA1F	4	0.48528	0.48522	1	8619	0	-0.049305	0.042896	0.07557	0.94143	1429	1	-0.049305
SORL1	4	0.72338	0.7232	1	12784	0	0.41828	0.042938	0.07564	0.94143	1430	2	0.41828
ZFC3H1	4	0.99244	0.99247	1	17759	0	0.44736	0.04295	0.075663	0.94143	1431	1	0.44736
E4F1	4	0.9429	0.94309	1	16765	0	0.37655	0.04306	0.075839	0.94297	1432	1	0.37655
PPP2R1A	4	0.94153	0.94169	1	16742	0	0.49405	0.043169	0.07602	0.943834	1433	1	0.49405
FAM221A	4	0.998	0.998	1	17914	0	0.64798	0.043216	0.076086	0.943834	1434	2	0.64798
COASY	4	0.99896	0.99896	1	17954	0	0.62335	0.043224	0.076106	0.943834	1435	1	0.62335
CCND2	4	0.64548	0.64532	1	11411	0	0.24913	0.043254	0.07616	0.943834	1436	2	0.24913
RARA	4	0.70012	0.69989	1	12366	0	0.2375	0.043267	0.076182	0.943834	1437	2	0.2375
DKK2	4	0.84779	0.84787	1	15020	0	0.45768	0.043305	0.076236	0.943834	1438	2	0.45768
ATR	4	0.78295	0.78292	1	13892	0	0.62289	0.04333	0.076274	0.943834	1439	2	0.62289
ZNF488	4	0.97067	0.97084	1	17305	0	0.59261	0.043368	0.076342	0.944029	1440	2	0.59261
SETD1A	4	0.44581	0.44559	1	7900	0	0.3685	0.04347	0.076515	0.944685	1441	2	0.3685
PNPT1	4	0.99592	0.99593	1	17843	0	0.60269	0.043495	0.076552	0.944685	1442	2	0.60269
CCL8	4	0.32238	0.32177	1	5701	0	-0.212	0.043552	0.07665	0.944789	1443	1	-0.212
SNX22	4	0.80848	0.80852	1	14340	0	0.39379	0.043584	0.076703	0.944789	1444	2	0.39379
GRASP	4	0.98308	0.98318	1	17540	0	0.47698	0.043607	0.076746	0.944789	1445	1	0.47698
GLE1	4	0.94993	0.95008	1	16911	0	0.56034	0.043622	0.07677	0.944789	1446	2	0.56034
GLT6D1	4	0.66166	0.66146	1	11697	0	0.43859	0.04366	0.076836	0.944954	1447	2	0.43859
FOXK2	4	0.40098	0.40077	1	7101	0	-0.037153	0.043771	0.077017	0.945898	1448	1	-0.037153
OR56A4	4	0.23218	0.23228	1	4115	1	-0.26857	0.043825	0.077126	0.946588	1449	1	-0.26857
SAMD1	4	0.99824	0.99824	1	17921	0	0.66298	0.043889	0.077226	0.947176	1450	2	0.66298
ANKRA2	4	0.90208	0.90226	1	16015	0	0.37676	0.043979	0.077365	0.947556	1451	2	0.37676
PIH1D2	4	0.9424	0.94257	1	16757	0	0.51879	0.04403	0.077451	0.947556	1452	2	0.51879
SUPT6H	4	0.42355	0.42331	1	7490	0	0.58938	0.044043	0.077478	0.947556	1453	2	0.58938
ABCG4	4	0.50627	0.50605	1	8976	0	-0.076806	0.044044	0.07748	0.947556	1454	1	-0.076806
CALML6	4	0.72252	0.72234	1	12769	0	0.5647	0.044068	0.07752	0.947556	1455	2	0.5647
TRPC4AP	4	0.59091	0.5905	1	10480	0	0.30108	0.044107	0.077573	0.947571	1456	2	0.30108
SLC27A5	3	0.41519	0.4153	1	7348	0	0.033586	0.044242	0.061421	0.913711	1457	1	0.033586
HIPK2	4	0.98366	0.98374	1	17551	0	0.53602	0.044247	0.077793	0.949608	1458	2	0.53602
CRHR1	4	0.40233	0.40211	1	7120	0	-0.1741	0.044317	0.077902	0.950224	1459	1	-0.1741
PRR14L	4	0.96696	0.96708	1	17230	0	0.55883	0.044452	0.078108	0.950224	1460	2	0.55883
CCND3	4	0.10561	0.11625	1	2026	1	0.19587	0.044478	0.078154	0.950224	1461	2	0.19587
DERA	4	0.89417	0.8943	1	15879	0	0.46496	0.044481	0.078157	0.950224	1462	1	0.46496
GABRA5	4	0.9102	0.91035	1	16170	0	0.60637	0.044491	0.078168	0.950224	1463	2	0.60637
LBX2	4	0.0225	0.041051	1	726	1	0.22049	0.044516	0.078209	0.950224	1464	2	0.22049
KANK4	4	0.63918	0.639	1	11295	0	0.21224	0.044542	0.078251	0.950224	1465	2	0.21224
TIMM17B	4	0.92561	0.9259	1	16481	0	0.62896	0.04459	0.078323	0.950224	1466	1	0.62896
CEP152	3	0.58602	0.58621	1	10399	0	0.54798	0.044612	0.061744	0.913711	1467	1	0.54798
DDA1	4	0.99658	0.99663	1	17857	0	0.40246	0.044645	0.07841	0.950224	1468	1	0.40246
DEK	4	0.28522	0.28474	1	5035	0	0.45089	0.044696	0.078497	0.950224	1469	2	0.45089
TOMM20	4	0.99819	0.9982	1	17918	0	0.4608	0.044699	0.078505	0.950224	1470	1	0.4608
ERCC8	4	0.46243	0.46236	1	8200	0	0.36597	0.044722	0.078548	0.950224	1471	2	0.36597
B4GALT5	4	0.68824	0.68806	1	12146	0	0.3415	0.044863	0.078774	0.950224	1472	1	0.3415
ITGA7	4	0.9455	0.94563	1	16822	0	0.40413	0.044863	0.078774	0.950224	1473	2	0.40413
HSBP1L1	1	0.95512	0.95536	1	17007	0	0.97407	0.044882	0.044857	0.869867	1474	1	0.97407
BCL2A1	3	0.92915	0.92928	1	16543	0	0.17284	0.0449	0.061989	0.915838	1475	1	0.17284
DGCR14	4	0.75463	0.7545	1	13377	0	0.36669	0.044966	0.078926	0.950224	1476	2	0.36669
PRPS1	4	0.79313	0.7932	1	14067	0	0.14221	0.044972	0.078931	0.950224	1477	1	0.14221
PRMT6	4	0.39216	0.39183	1	6940	0	-0.071546	0.045081	0.079095	0.950224	1478	1	-0.071546
PHF10	4	0.9753	0.97555	1	17381	0	0.53039	0.045095	0.079113	0.950224	1479	2	0.53039
DNAJC24	4	0.99907	0.99907	1	17958	0	0.62947	0.045134	0.079176	0.950224	1480	2	0.62947
CDKN1C	4	0.75289	0.75279	1	13339	0	-0.16353	0.045136	0.079177	0.950224	1481	1	-0.16353
C15orf40	4	0.20489	0.20601	1	3617	1	0.23283	0.04516	0.079211	0.950224	1482	2	0.23283
DDX47	4	0.98808	0.98815	1	17663	0	0.53276	0.045191	0.079256	0.950224	1483	1	0.53276
C16orf70	4	0.44031	0.44008	1	7794	0	0.31519	0.045211	0.079287	0.950224	1484	2	0.31519
ALDH1L2	4	0.79159	0.79164	1	14040	0	0.16607	0.045245	0.07934	0.950224	1485	1	0.16607
COL12A1	4	0.68079	0.68068	1	12030	0	0.40548	0.045263	0.079372	0.950224	1486	2	0.40548
NTF3	4	0.77939	0.77925	1	13821	0	0.35443	0.0453	0.079425	0.950224	1487	1	0.35443
NDC80	4	0.73487	0.73452	1	12983	0	0.53276	0.045315	0.079455	0.950224	1488	2	0.53276
CC2D2A	4	0.17257	0.17582	1	3093	1	0.40151	0.045341	0.079499	0.950224	1489	2	0.40151
ZNF438	4	0.97328	0.97354	1	17347	0	0.49699	0.045354	0.079521	0.950224	1490	2	0.49699
GPR62	4	0.49579	0.49561	1	8804	0	0.065931	0.045354	0.079524	0.950224	1491	1	0.065931
DLX5	4	0.64897	0.64882	1	11475	0	0.25736	0.045379	0.079569	0.950224	1492	2	0.25736
TTK	4	0.99305	0.99308	1	17773	0	0.53365	0.045431	0.079661	0.950224	1493	2	0.53365
CPT2	4	0.8945	0.89464	1	15886	0	0.36146	0.045444	0.079685	0.950224	1494	2	0.36146
SLC38A9	4	0.74655	0.74628	1	13221	0	0.28177	0.045483	0.079753	0.950224	1495	2	0.28177
ZNF229	4	0.43484	0.43459	1	7700	0	0.34088	0.045509	0.079791	0.950224	1496	2	0.34088
PHIP	4	0.99012	0.99013	1	17705	0	0.55077	0.045587	0.079903	0.950557	1497	2	0.55077
ZNF467	4	0.92571	0.926	1	16482	0	0.35402	0.045625	0.079971	0.950557	1498	2	0.35402
TOPAZ1	4	0.717	0.71674	1	12660	0	0.50932	0.045627	0.079977	0.950557	1499	1	0.50932
SLC35F6	4	0.81656	0.81668	1	14479	0	0.50123	0.045671	0.080051	0.950811	1500	2	0.50123
C15orf43	4	0.33383	0.33319	1	5903	0	0.57777	0.045736	0.080148	0.950876	1501	1	0.57777
PRSS23	4	0.71047	0.71012	1	12549	0	0.51301	0.045742	0.080161	0.950876	1502	2	0.51301
PPP4C	4	0.046446	0.066385	1	1159	1	0.40991	0.045872	0.080382	0.951718	1503	2	0.40991
AKT2	4	0.24973	0.24949	1	4409	1	0.26198	0.045885	0.080399	0.951718	1504	2	0.26198
FCER1A	4	0.71675	0.7165	1	12657	0	0.022815	0.0459	0.080425	0.951718	1505	1	0.022815
NIPA1	4	0.96584	0.96597	1	17218	0	0.51791	0.045911	0.080443	0.951718	1506	2	0.51791
MYL12B	1	0.95406	0.95434	1	16981	0	0.98479	0.045942	0.045923	0.874068	1507	1	0.98479
TALDO1	4	0.024609	0.044691	1	790	1	0.13273	0.046009	0.080609	0.953053	1508	1	0.13273
GRM4	4	0.076462	0.091497	1	1583	1	-0.1207	0.046118	0.080715	0.953516	1509	1	-0.1207
AK4	4	0.42456	0.4243	1	7513	0	0.14443	0.046173	0.080754	0.953516	1510	1	0.14443
LMF1	4	0.80732	0.80738	1	14320	0	0.16421	0.046282	0.080835	0.953575	1511	1	0.16421
METTL20	4	0.89715	0.89728	1	15932	0	0.13022	0.046337	0.080875	0.953575	1512	1	0.13022
TMEM222	4	0.45889	0.45884	1	8138	0	-0.19065	0.046391	0.080917	0.953575	1513	1	-0.19065
SAPCD2	4	0.29865	0.29821	1	5268	0	0.1373	0.046773	0.0812	0.955352	1514	1	0.1373
RPA2	4	0.99763	0.99764	1	17889	0	0.5213	0.046827	0.081241	0.955352	1515	1	0.5213
FOXD3	3	0.87453	0.87458	1	15517	0	0.23434	0.046871	0.063656	0.917006	1516	1	0.23434
PREP	4	0.87922	0.87943	1	15595	0	0.25575	0.046882	0.08128	0.955352	1517	1	0.25575
TMEM18	4	0.37676	0.37616	1	6665	0	-0.15669	0.047154	0.081486	0.957009	1518	1	-0.15669
CORT	2	0.86853	0.86838	1	15413	0	0.69318	0.047201	0.051889	0.894857	1519	1	0.69318
CYFIP2	4	0.25251	0.25222	1	4457	1	-0.4691	0.047263	0.081572	0.957009	1520	1	-0.4691
FOXO6	4	0.99146	0.99151	1	17736	0	0.48009	0.047318	0.081609	0.957009	1521	1	0.48009
GSTO2	4	0.33429	0.33366	1	5909	0	-0.28392	0.047372	0.081645	0.957009	1522	1	-0.28392
NPTN	4	0.061786	0.079102	1	1374	1	-0.25248	0.047427	0.081695	0.957009	1523	1	-0.25248
GINS4	4	0.99329	0.99333	1	17779	0	0.51576	0.047481	0.081739	0.957009	1524	1	0.51576
DPP4	4	0.30685	0.3063	1	5416	0	0.30629	0.04759	0.081824	0.95739	1525	1	0.30629
NOTCH3	4	0.6599	0.65973	1	11664	0	0.22258	0.047754	0.081948	0.958086	1526	1	0.22258
C5orf49	4	0.79272	0.79279	1	14059	0	-0.11889	0.047808	0.08199	0.958086	1527	1	-0.11889
MAPK8	4	0.69618	0.69595	1	12289	0	0.18011	0.047917	0.082074	0.958332	1528	1	0.18011
DBF4	4	0.63893	0.63875	1	11287	0	0.29624	0.047972	0.082117	0.958332	1529	1	0.29624
CLEC16A	4	0.94804	0.94822	1	16865	0	0.30218	0.048081	0.082202	0.958667	1530	1	0.30218
RBP3	4	0.14512	0.15095	1	2656	1	0.20669	0.048135	0.082252	0.958667	1531	1	0.20669
C10orf54	4	0.1124	0.12216	1	2136	1	0.13321	0.048299	0.082373	0.959401	1532	1	0.13321
MIF4GD	4	0.87571	0.8759	1	15538	0	0.061276	0.048407	0.082449	0.959401	1533	1	0.061276
MYCL	4	0.3065	0.30596	1	5409	0	0.20081	0.048462	0.082495	0.959401	1534	1	0.20081
MON1A	4	0.092122	0.1047	1	1811	1	0.10354	0.048516	0.082533	0.959401	1535	1	0.10354
BASP1	4	0.99877	0.99876	1	17945	0	0.62978	0.048625	0.082614	0.959401	1536	1	0.62978
CLRN2	4	0.32394	0.32333	1	5730	0	-0.24472	0.04868	0.082657	0.959401	1537	1	-0.24472
KIF14	4	0.2957	0.2952	1	5217	0	0.40402	0.048734	0.082697	0.959401	1538	1	0.40402
OR6B1	4	0.78803	0.78804	1	13988	0	0.050994	0.048789	0.08274	0.959401	1539	1	0.050994
ZNF253	3	0.48214	0.48215	1	8560	0	-0.32029	0.048923	0.065452	0.924495	1540	1	-0.32029
SACM1L	4	0.60829	0.60793	1	10767	0	0.12219	0.049034	0.08294	0.960247	1541	1	0.12219
FBXO11	4	0.47839	0.47838	1	8495	0	0.57542	0.049115	0.083004	0.960247	1542	1	0.57542
MAPK10	4	0.70451	0.7042	1	12444	0	0.25441	0.049333	0.083189	0.96112	1543	1	0.25441
SLC28A3	4	0.53732	0.53691	1	9517	0	0.11065	0.049387	0.083241	0.96112	1544	1	0.11065
DCTN5	4	0.0097472	0.018751	0.933666	356	2	-0.24789	0.049442	0.083279	0.96112	1545	1	-0.24789
SHPK	4	0.5182	0.5179	1	9182	0	0.35695	0.049496	0.083328	0.96112	1546	1	0.35695
B4GALT3	4	0.38517	0.38471	1	6816	0	0.10955	0.04955	0.083367	0.96112	1547	1	0.10955
LCA5L	4	0.57269	0.57215	1	10167	0	-0.0056008	0.049659	0.083458	0.961251	1548	1	-0.0056008
OR2C3	4	0.75352	0.75341	1	13354	0	-0.14464	0.049714	0.083502	0.961251	1549	1	-0.14464
TEX38	4	0.022207	0.040554	1	717	2	-0.090472	0.049768	0.083549	0.961251	1550	1	-0.090472
TNFRSF9	4	0.17746	0.18032	1	3170	1	-0.12039	0.049822	0.083592	0.961251	1551	1	-0.12039
C12orf57	4	0.63457	0.63435	1	11212	0	-0.0094965	0.05004	0.083755	0.962517	1552	1	-0.0094965
LSG1	4	0.78535	0.78533	1	13939	0	0.2767	0.050203	0.083876	0.9632	1553	1	0.2767
GPR35	4	0.44679	0.4466	1	7916	0	0.040049	0.050258	0.083921	0.9632	1554	1	0.040049
ACSL1	4	0.88641	0.88658	1	15727	0	0.1137	0.050366	0.084014	0.963505	1555	1	0.1137
NDC1	4	0.99529	0.99532	1	17825	0	0.66403	0.050421	0.084054	0.963505	1556	1	0.66403
RNF34	4	0.56696	0.56643	1	10056	0	0.094734	0.050529	0.084139	0.963683	1557	1	0.094734
SAP18	4	0.022833	0.041634	1	737	1	0.20295	0.050584	0.084177	0.963683	1558	1	0.20295
CD302	3	0.63256	0.63292	1	11186	0	0.022636	0.050602	0.066898	0.927627	1559	1	0.022636
AHSP	4	0.72553	0.72538	1	12819	0	0.41447	0.050692	0.084276	0.963925	1560	1	0.41447
CDC37	4	0.0039898	0.0085368	0.766589	200	2	-0.32315	0.050747	0.084318	0.963925	1561	1	-0.32315
SYPL2	4	0.7856	0.78559	1	13943	0	-0.074093	0.050856	0.084408	0.963925	1562	1	-0.074093
SPPL3	4	0.67882	0.67867	1	11993	0	-0.11803	0.050964	0.084482	0.963925	1563	1	-0.11803
RASA3	4	0.71903	0.71882	1	12703	0	-0.10012	0.051019	0.084523	0.963925	1564	1	-0.10012
TRIM52	4	0.26922	0.26883	1	4747	0	0.29897	0.051127	0.084609	0.963925	1565	1	0.29897
CD274	4	0.28478	0.2843	1	5028	0	-0.4363	0.051182	0.084653	0.963925	1566	1	-0.4363
PDE11A	4	0.99396	0.99402	1	17794	0	0.52312	0.051399	0.084834	0.963925	1567	1	0.52312
INTS12	4	0.93072	0.93095	1	16573	0	0.38606	0.051453	0.084875	0.963925	1568	1	0.38606
FRMD5	4	0.81731	0.81744	1	14492	0	-0.030223	0.051508	0.084924	0.963925	1569	1	-0.030223
XXYLT1	4	0.30599	0.30545	1	5401	0	-0.18994	0.051616	0.084997	0.963925	1570	1	-0.18994
HOMER1	4	0.20255	0.20379	1	3576	1	-0.085066	0.051725	0.085083	0.963925	1571	1	-0.085066
CXorf64	4	0.30676	0.30622	1	5414	0	-0.14527	0.051779	0.085122	0.963925	1572	1	-0.14527
BFAR	4	0.23343	0.23352	1	4133	1	0.21466	0.051833	0.085164	0.963925	1573	1	0.21466
ZNF695	4	0.34748	0.34678	1	6140	0	0.18144	0.051888	0.085208	0.963925	1574	1	0.18144
RAD23B	4	0.81252	0.81261	1	14411	0	0.5919	0.051942	0.085248	0.963925	1575	1	0.5919
UBE2Q2	4	0.12668	0.13455	1	2368	1	0.071506	0.052051	0.085336	0.963925	1576	1	0.071506
EMP1	4	0.9966	0.99665	1	17858	0	0.37938	0.052214	0.085463	0.963925	1577	1	0.37938
MAP2K3	4	0.014171	0.026527	0.952119	502	2	-0.64971	0.052268	0.085514	0.963925	1578	1	-0.64971
LDLRAD4	4	0.84556	0.84561	1	14979	0	0.29598	0.052322	0.085567	0.963925	1579	1	0.29598
CD22	4	0.14627	0.15198	1	2676	1	0.325	0.052376	0.085605	0.963925	1580	1	0.325
SCUBE1	4	0.98202	0.98214	1	17510	0	0.36799	0.052431	0.085645	0.963925	1581	1	0.36799
PRSS3	4	0.61648	0.61618	1	10896	0	0.096929	0.052485	0.085686	0.963925	1582	1	0.096929
NEXN	4	0.55034	0.54987	1	9753	0	0.15721	0.052539	0.085724	0.963925	1583	1	0.15721
GPR111	3	0.88781	0.8878	1	15760	0	0.20665	0.052566	0.068558	0.932532	1584	1	0.20665
ZNRD1	4	0.017378	0.032222	0.97664	588	1	0.28936	0.052593	0.085769	0.963925	1585	1	0.28936
GIMAP5	4	0.96237	0.96247	1	17131	0	0.22872	0.052648	0.085804	0.963925	1586	1	0.22872
AKIRIN1	4	0.89455	0.8947	1	15889	0	0.014589	0.052702	0.085847	0.963925	1587	1	0.014589
TRIM54	4	0.69563	0.6954	1	12279	0	0.16252	0.052756	0.085887	0.963925	1588	1	0.16252
CRLF3	4	0.57275	0.57223	1	10168	0	0.61576	0.052811	0.085936	0.963925	1589	1	0.61576
C19orf12	4	0.9947	0.99475	1	17813	0	0.5371	0.052865	0.085978	0.963925	1590	1	0.5371
TBC1D21	4	0.85081	0.85092	1	15087	0	0.12241	0.052919	0.086026	0.963925	1591	1	0.12241
HAUS4	4	0.39732	0.39702	1	7035	0	0.42046	0.052973	0.086067	0.963925	1592	1	0.42046
C6orf89	4	0.097472	0.10928	1	1894	1	-0.15865	0.053136	0.086185	0.964653	1593	1	-0.15865
C1orf35	4	0.21464	0.21539	1	3799	1	0.0033501	0.053245	0.086279	0.965104	1594	1	0.0033501
SNAPIN	4	0.94014	0.94031	1	16719	0	0.18174	0.053407	0.086414	0.966015	1595	1	0.18174
C11orf85	4	0.57564	0.57517	1	10217	0	0.092978	0.05357	0.086536	0.966669	1596	1	0.092978
GINS3	4	0.002243	0.0054114	0.702863	137	2	-0.33836	0.053624	0.086579	0.966669	1597	1	-0.33836
LTB	4	0.37128	0.37072	1	6576	0	-0.097445	0.053733	0.08667	0.966914	1598	1	-0.097445
SMPD3	4	0.11245	0.1222	1	2137	1	-0.36877	0.053787	0.086712	0.966914	1599	1	-0.36877
C1orf87	4	0.91366	0.91381	1	16241	0	0.097788	0.053895	0.086802	0.966914	1600	1	0.097788
AIF1L	4	0.68448	0.68435	1	12092	0	0.25252	0.05395	0.08684	0.966914	1601	1	0.25252
RPS27	1	0.94602	0.94635	1	16830	0	0.94424	0.053982	0.053961	0.902604	1602	1	0.94424
HMGN3	4	0.8592	0.85929	1	15233	0	0.32126	0.054004	0.086886	0.966914	1603	1	0.32126
EDC3	4	0.44769	0.44747	1	7932	0	-0.1246	0.054058	0.086923	0.966914	1604	1	-0.1246
CYS1	4	0.11111	0.12104	1	2112	1	0.50927	0.054166	0.087001	0.967185	1605	1	0.50927
TBC1D28	4	0.29939	0.29892	1	5282	0	-0.22455	0.054356	0.087152	0.968271	1606	1	-0.22455
KRT20	4	0.35133	0.3507	1	6207	0	-0.046451	0.054546	0.087301	0.969168	1607	1	-0.046451
FHL3	4	0.63079	0.63062	1	11156	0	-0.018089	0.0546	0.08734	0.969168	1608	1	-0.018089
COMMD6	4	0.7771	0.77694	1	13782	0	0.30176	0.054763	0.087465	0.969693	1609	1	0.30176
NES	4	0.42352	0.42327	1	7489	0	0.13589	0.054817	0.087507	0.969693	1610	1	0.13589
MSGN1	4	0.42687	0.42658	1	7554	0	0.23999	0.054871	0.087548	0.969693	1611	1	0.23999
UBP1	4	0.80292	0.80297	1	14237	0	0.22729	0.055033	0.087662	0.970252	1612	1	0.22729
COX17	4	0.13563	0.14244	1	2507	1	-0.092611	0.055088	0.087706	0.970252	1613	1	-0.092611
NAT8L	1	0.94489	0.94525	1	16810	0	0.93233	0.055112	0.055056	0.902604	1614	1	0.93233
BCAS4	4	0.849	0.84911	1	15049	0	0.13445	0.055196	0.087788	0.970458	1615	1	0.13445
MMP11	4	0.82848	0.82862	1	14684	0	0.13661	0.05525	0.087832	0.970458	1616	1	0.13661
PRDM14	4	0.53449	0.53407	1	9471	0	0.21661	0.055521	0.088027	0.97188	1617	1	0.21661
BCL9L	4	0.88342	0.88362	1	15676	0	0.42331	0.055575	0.088069	0.97188	1618	1	0.42331
SH3BP2	4	0.7305	0.73026	1	12908	0	-0.064236	0.055737	0.088193	0.972113	1619	1	-0.064236
H3F3C	2	0.2808	0.28084	1	4962	0	0.35	0.055843	0.059949	0.912252	1620	1	0.35
TAF1C	4	0.94891	0.94907	1	16880	0	0.40413	0.0559	0.088321	0.97241	1621	1	0.40413
IL21	4	0.36471	0.36414	1	6446	0	-0.16246	0.055954	0.088362	0.97241	1622	1	-0.16246
AURKC	4	0.18131	0.18395	1	3227	1	-0.17674	0.056008	0.088401	0.97241	1623	1	-0.17674
PGM3	4	0.99773	0.99775	1	17896	0	0.6386	0.056062	0.08844	0.97241	1624	1	0.6386
RPH3AL	4	0.83388	0.83404	1	14777	0	0.17419	0.056387	0.088693	0.97358	1625	1	0.17419
MRPL44	4	0.70688	0.70658	1	12480	0	0.31115	0.056441	0.08874	0.97358	1626	1	0.31115
DGAT2	4	0.62657	0.62635	1	11079	0	0.43638	0.056495	0.088776	0.97358	1627	1	0.43638
ZBTB8OS	4	0.88843	0.8886	1	15773	0	0.19903	0.056603	0.088857	0.97358	1628	1	0.19903
NRXN2	4	0.96596	0.9661	1	17221	0	0.58946	0.056712	0.088955	0.97358	1629	1	0.58946
COPB2	4	0.53947	0.53907	1	9555	0	-0.0017678	0.056766	0.088992	0.97358	1630	1	-0.0017678
CEP350	4	0.40002	0.39979	1	7080	0	0.4323	0.056874	0.089078	0.97358	1631	1	0.4323
PLEKHB1	4	0.40605	0.40571	1	7186	0	-0.2586	0.056928	0.089116	0.97358	1632	1	-0.2586
MEF2C	4	0.37938	0.3788	1	6712	0	-0.11661	0.056982	0.089159	0.97358	1633	1	-0.11661
CCNI	4	0.23505	0.23512	1	4159	1	0.20772	0.057036	0.089194	0.97358	1634	1	0.20772
MRPL18	4	0.41762	0.41737	1	7395	0	0.36499	0.057198	0.089323	0.974174	1635	1	0.36499
STK39	4	0.99416	0.99422	1	17797	0	0.43494	0.057252	0.089356	0.974174	1636	1	0.43494
APOBEC3D	4	0.93461	0.93481	1	16644	0	0.32503	0.057361	0.089439	0.974289	1637	1	0.32503
LEPROTL1	4	0.48385	0.48377	1	8595	0	-0.13104	0.057415	0.089474	0.974289	1638	1	-0.13104
VDAC3	4	0.2129	0.21373	1	3760	1	-0.1439	0.057523	0.089556	0.974591	1639	1	-0.1439
DALRD3	4	0.015648	0.029197	0.964052	542	2	-0.40827	0.057847	0.089804	0.976379	1640	1	-0.40827
H6PD	4	0.63098	0.63081	1	11160	0	-0.092252	0.057901	0.089845	0.976379	1641	1	-0.092252
NDUFS1	4	0.29191	0.2914	1	5148	0	0.57111	0.057955	0.089893	0.976379	1642	1	0.57111
TNNT1	4	0.30461	0.30411	1	5375	0	-0.24444	0.058009	0.089937	0.976379	1643	1	-0.24444
TNFRSF11B	4	0.24141	0.24131	1	4269	1	0.11048	0.058117	0.090019	0.976381	1644	1	0.11048
TLX1NB	4	0.89221	0.89232	1	15843	0	0.19974	0.058225	0.090107	0.976381	1645	1	0.19974
NPFFR2	4	0.82135	0.8215	1	14563	0	0.29019	0.058279	0.090147	0.976381	1646	1	0.29019
TMPRSS6	4	0.21864	0.2192	1	3868	1	-0.15628	0.058333	0.090188	0.976381	1647	1	-0.15628
LAS1L	4	0.99943	0.99944	1	17976	0	0.71605	0.058387	0.090225	0.976381	1648	1	0.71605
ACKR3	4	0.22562	0.22593	1	3995	1	-0.16142	0.058441	0.090261	0.976381	1649	1	-0.16142
ASUN	4	0.4192	0.41893	1	7419	0	0.15877	0.058603	0.090392	0.977213	1650	1	0.15877
USP30	4	0.64538	0.64521	1	11408	0	0.050102	0.058766	0.090516	0.977226	1651	1	0.050102
INO80E	4	0.029537	0.052636	1	932	1	0.084738	0.05882	0.090563	0.977226	1652	1	0.084738
HDDC3	4	0.49565	0.49547	1	8800	0	-0.16918	0.058874	0.090609	0.977226	1653	1	-0.16918
RPS25	4	0.47495	0.47494	1	8430	0	0.056646	0.059144	0.090814	0.977226	1654	1	0.056646
C9orf41	4	0.66435	0.66413	1	11743	0	0.22693	0.059252	0.090895	0.977226	1655	1	0.22693
ANK2	4	0.12141	0.13001	1	2283	1	-0.052285	0.059467	0.091054	0.977226	1656	1	-0.052285
PPP1R3A	4	0.67911	0.67896	1	11999	0	0.21007	0.059521	0.091091	0.977226	1657	1	0.21007
NAT1	4	0.41077	0.41051	1	7272	0	0.040186	0.059575	0.091134	0.977226	1658	1	0.040186
MS4A10	4	0.63511	0.63488	1	11222	0	0.075307	0.059629	0.091171	0.977226	1659	1	0.075307
DLL3	4	0.21568	0.21638	1	3817	1	0.24123	0.059683	0.091213	0.977226	1660	1	0.24123
MCTP1	4	0.080024	0.094495	1	1633	1	0.32843	0.059791	0.091289	0.977226	1661	1	0.32843
BECN1	4	0.18892	0.19106	1	3353	1	0.37487	0.059845	0.09133	0.977226	1662	1	0.37487
PARP12	4	0.92059	0.92085	1	16379	0	0.13317	0.059899	0.091374	0.977226	1663	1	0.13317
ANKZF1	4	0.38908	0.3887	1	6888	0	0.28956	0.059953	0.091415	0.977226	1664	1	0.28956
SULT1C4	4	0.79762	0.79772	1	14145	0	0.036938	0.060007	0.09146	0.977226	1665	1	0.036938
CDYL2	4	0.73428	0.73396	1	12970	0	0.14748	0.060061	0.091499	0.977226	1666	1	0.14748
IMP4	4	0.053543	0.072319	1	1251	1	0.28593	0.060115	0.09154	0.977226	1667	1	0.28593
GSAP	4	0.52357	0.5233	1	9283	0	0.14395	0.060169	0.09158	0.977226	1668	1	0.14395
FAM220A	4	0.56711	0.56659	1	10057	0	0.10088	0.060223	0.091624	0.977226	1669	1	0.10088
CETN2	4	0.89207	0.89218	1	15840	0	-0.0055131	0.060331	0.091703	0.977226	1670	1	-0.0055131
POLR2D	3	0.96597	0.96617	1	17222	0	0.52221	0.060355	0.075246	0.94143	1671	1	0.52221
TIAM2	4	0.59935	0.599	1	10616	0	0.11137	0.060385	0.091752	0.977226	1672	1	0.11137
ARRDC2	4	0.60714	0.60679	1	10744	0	-0.21783	0.060439	0.091799	0.977226	1673	1	-0.21783
KIAA1161	4	0.76343	0.7632	1	13530	0	0.13	0.0606	0.09192	0.977226	1674	1	0.13
GPR143	4	0.49203	0.49191	1	8738	0	-0.031153	0.060654	0.091966	0.977226	1675	1	-0.031153
TNFSF13	4	0.71842	0.71819	1	12688	0	-0.056706	0.060708	0.092007	0.977226	1676	1	-0.056706
RICTOR	4	0.99195	0.99198	1	17748	0	0.56361	0.060762	0.092046	0.977226	1677	1	0.56361
FAM114A1	4	0.023479	0.042752	1	754	2	-0.2079	0.060816	0.092083	0.977226	1678	1	-0.2079
B3GALT2	4	0.59135	0.59093	1	10488	0	0.058671	0.06087	0.092133	0.977226	1679	1	0.058671
ITGB5	4	0.97028	0.97043	1	17296	0	0.48044	0.060978	0.092222	0.977226	1680	1	0.48044
SLC8A1	4	0.59952	0.59916	1	10621	0	0.27571	0.061086	0.092316	0.977524	1681	1	0.27571
DPY19L1	4	0.99088	0.99091	1	17722	0	0.43731	0.061355	0.092514	0.97904	1682	1	0.43731
TVP23A	4	0.84517	0.84522	1	14972	0	0.1283	0.061571	0.092701	0.98045	1683	1	0.1283
THEMIS2	4	0.19061	0.19263	1	3379	1	-0.30191	0.061679	0.092785	0.980635	1684	1	-0.30191
SUPT3H	4	0.14758	0.15313	1	2697	1	-0.2658	0.061732	0.092827	0.980635	1685	1	-0.2658
SERPINH1	4	0.54336	0.54291	1	9628	0	0.050858	0.061948	0.092997	0.981754	1686	1	0.050858
KIAA1524	4	0.63807	0.63785	1	11270	0	0.24997	0.06211	0.093132	0.981754	1687	1	0.24997
UCN	4	0.45719	0.45708	1	8110	0	-0.19654	0.062217	0.093219	0.981754	1688	1	-0.19654
LSM14B	4	0.73773	0.73737	1	13042	0	-0.029794	0.062271	0.093264	0.981754	1689	1	-0.029794
RAP2B	4	0.58185	0.58142	1	10328	0	0.24195	0.062325	0.093306	0.981754	1690	1	0.24195
IBA57-AS1	4	0.28191	0.28148	1	4986	0	0.032109	0.062379	0.093351	0.981754	1691	1	0.032109
ARAP2	4	0.72633	0.72617	1	12830	0	0.034914	0.062433	0.093389	0.981754	1692	1	0.034914
PDE2A	3	0.71653	0.71662	1	12653	0	-0.088537	0.062468	0.07701	0.945898	1693	1	-0.088537
GTF2F1	4	0.88938	0.88951	1	15791	0	0.0070703	0.06254	0.093458	0.981754	1694	1	0.0070703
HLA-G	4	0.3706	0.37004	1	6563	0	-0.47335	0.062594	0.093498	0.981754	1695	1	-0.47335
RDH5	4	0.89671	0.89683	1	15922	0	0.19598	0.062648	0.093538	0.981754	1696	1	0.19598
ZMYND12	4	0.98798	0.98806	1	17658	0	0.35346	0.062702	0.093588	0.981754	1697	1	0.35346
LTN1	4	0.039226	0.060515	1	1063	1	-0.021804	0.06281	0.093665	0.981754	1698	1	-0.021804
RBM22	4	0.84566	0.84573	1	14982	0	0.62521	0.062917	0.093756	0.981754	1699	1	0.62521
C1orf111	4	0.88073	0.88093	1	15622	0	0.085994	0.062971	0.093801	0.981754	1700	1	0.085994
ADAR	4	0.18945	0.19157	1	3359	1	-0.067827	0.063025	0.093841	0.981754	1701	1	-0.067827
STARD4	4	0.76468	0.76445	1	13552	0	0.10243	0.063079	0.093891	0.981754	1702	1	0.10243
SNF8	4	0.62878	0.62861	1	11121	0	0.25606	0.063133	0.093926	0.981754	1703	1	0.25606
FGF21	4	0.75898	0.75878	1	13456	0	-0.12218	0.063186	0.093966	0.981754	1704	1	-0.12218
DNAJC4	4	0.04459	0.064915	1	1131	1	0.2353	0.063563	0.094271	0.984282	1705	1	0.2353
NTN1	4	0.61019	0.60985	1	10798	0	0.14446	0.063671	0.094366	0.984282	1706	1	0.14446
CIAPIN1	4	0.81839	0.81854	1	14509	0	-0.10523	0.063751	0.094427	0.984282	1707	1	-0.10523
RHCG	4	0.80549	0.80554	1	14283	0	0.22169	0.063751	0.094427	0.984282	1708	1	0.22169
ZSCAN25	4	0.22408	0.22442	1	3969	1	0.17446	0.063832	0.094484	0.984309	1709	1	0.17446
PLLP	4	0.38194	0.38139	1	6755	0	0.25782	0.063993	0.094608	0.985037	1710	1	0.25782
C9orf16	4	0.70386	0.70355	1	12434	0	-0.12021	0.064155	0.094759	0.985516	1711	1	-0.12021
LYRM5	1	0.93585	0.93621	1	16661	0	0.85879	0.064155	0.06415	0.920246	1712	1	0.85879
RACGAP1	4	0.0039771	0.0085099	0.766589	198	2	-0.17764	0.064262	0.094846	0.985596	1713	1	-0.17764
RBX1	4	0.0019141	0.0048126	0.698722	122	2	-0.35723	0.064316	0.09488	0.985596	1714	1	-0.35723
OPN3	4	0.90294	0.90314	1	16034	0	0.24412	0.064424	0.094964	0.9859	1715	1	0.24412
ADNP	4	0.97681	0.97709	1	17414	0	0.34622	0.064585	0.095108	0.986068	1716	1	0.34622
TXN2	4	0.78968	0.78974	1	14009	0	0.31166	0.064639	0.095146	0.986068	1717	1	0.31166
SIAH3	4	0.65275	0.65255	1	11541	0	-0.2035	0.064746	0.095232	0.986068	1718	1	-0.2035
MKLN1	4	0.32086	0.32031	1	5671	0	-0.19132	0.0648	0.095277	0.986068	1719	1	-0.19132
AIMP1	4	0.45361	0.4534	1	8045	0	-0.2176	0.064854	0.095308	0.986068	1720	1	-0.2176
IFI6	4	0.71094	0.7106	1	12556	0	0.53642	0.064961	0.095403	0.986208	1721	1	0.53642
ZDHHC21	4	0.64928	0.64914	1	11482	0	-0.024308	0.065015	0.095446	0.986208	1722	1	-0.024308
INO80	4	0.98806	0.98813	1	17662	0	0.43959	0.065069	0.095486	0.986208	1723	1	0.43959
C12orf45	4	0.9783	0.97855	1	17439	0	0.3891	0.065176	0.095579	0.986208	1724	1	0.3891
FOXL1	4	0.59749	0.59712	1	10580	0	0.24713	0.06523	0.095622	0.986208	1725	1	0.24713
H1F0	4	0.15213	0.15723	1	2770	1	-0.036849	0.065337	0.095715	0.986208	1726	1	-0.036849
OR10AG1	4	0.92116	0.92145	1	16389	0	0.11428	0.065391	0.095764	0.986208	1727	1	0.11428
PPID	4	0.73197	0.73174	1	12932	0	0.35182	0.065445	0.095814	0.986208	1728	1	0.35182
QSOX2	4	0.014542	0.027219	0.957697	512	2	-0.089708	0.065498	0.09585	0.986208	1729	1	-0.089708
DCUN1D5	4	0.67082	0.67065	1	11859	0	-0.16419	0.065552	0.095886	0.986208	1730	1	-0.16419
LRRC15	4	0.016429	0.030588	0.96772	565	1	0.088552	0.065606	0.095931	0.986208	1731	1	0.088552
BCL2L11	4	0.79813	0.79826	1	14155	0	-0.092853	0.06566	0.095977	0.986208	1732	1	-0.092853
RPS10	3	0.39016	0.39008	1	6900	0	0.26726	0.065713	0.079735	0.950224	1733	1	0.26726
RPL37A	2	0.96498	0.96509	1	17202	0	0.79545	0.065811	0.069247	0.932532	1734	1	0.79545
C15orf56	4	0.91976	0.92002	1	16361	0	0.18698	0.065821	0.096101	0.986565	1735	1	0.18698
KIAA0907	4	0.87536	0.87555	1	15533	0	0.078369	0.065874	0.096137	0.986565	1736	1	0.078369
KLHL25	4	0.93007	0.9303	1	16562	0	0.5784	0.065928	0.096188	0.986565	1737	1	0.5784
ATP1A4	4	0.52221	0.5219	1	9255	0	0.15522	0.065982	0.09623	0.986565	1738	1	0.15522
SETD8	4	0.38824	0.38784	1	6873	0	-0.27615	0.066143	0.096356	0.987292	1739	1	-0.27615
TMEM2	4	0.82535	0.82546	1	14631	0	-0.077895	0.066304	0.096487	0.987523	1740	1	-0.077895
KRTAP12-1	2	0.30873	0.30875	1	5448	0	0.34154	0.066385	0.069772	0.932532	1741	1	0.34154
HYOU1	4	0.19892	0.20037	1	3520	1	0.29663	0.066411	0.096562	0.987523	1742	1	0.29663
TMBIM6	4	0.24777	0.24757	1	4381	1	0.087988	0.066465	0.096607	0.987523	1743	1	0.087988
OR2A2	4	0.039884	0.061088	1	1071	1	0.10774	0.066519	0.096648	0.987523	1744	1	0.10774
LIPT2	4	0.62139	0.62112	1	10983	0	-0.064326	0.066626	0.096736	0.987523	1745	1	-0.064326
SLC22A16	4	0.44928	0.44908	1	7963	0	0.365	0.06668	0.096773	0.987523	1746	1	0.365
PER2	4	0.47015	0.47008	1	8345	0	0.03391	0.066733	0.096816	0.987523	1747	1	0.03391
MAST4	4	0.19254	0.19444	1	3412	1	-0.24805	0.066841	0.096903	0.987854	1748	1	-0.24805
RHO	4	0.3672	0.36663	1	6495	0	0.25821	0.066948	0.096996	0.988064	1749	1	0.25821
IFNG	4	0.75005	0.74986	1	13279	0	-0.0092167	0.067002	0.097033	0.988064	1750	1	-0.0092167
DLL1	4	0.7197	0.71949	1	12716	0	0.17557	0.067163	0.097172	0.988819	1751	1	0.17557
CORO2B	4	0.47117	0.47111	1	8367	0	0.13607	0.067216	0.097217	0.988819	1752	1	0.13607
ZBTB2	4	0.17394	0.17708	1	3117	1	0.30198	0.067323	0.097299	0.989098	1753	1	0.30198
CYP3A43	3	0.5665	0.56672	1	10047	0	-0.16921	0.067372	0.081159	0.955352	1754	1	-0.16921
DIXDC1	4	0.51509	0.51481	1	9126	0	0.44166	0.067538	0.09747	0.990275	1755	1	0.44166
ZNF286A	4	0.25201	0.25172	1	4447	1	-0.00045707	0.067645	0.097549	0.990519	1756	1	-0.00045707
BCAS2	4	0.11807	0.12706	1	2228	1	0.019693	0.067913	0.097756	0.991825	1757	1	0.019693
GJA4	4	0.75162	0.7515	1	13317	0	0.22242	0.067967	0.097799	0.991825	1758	1	0.22242
FAM20C	4	0.22976	0.22989	1	4074	1	-0.10455	0.068021	0.097842	0.991825	1759	1	-0.10455
MTFR1	4	0.5735	0.57299	1	10182	0	0.0077823	0.068128	0.097935	0.992011	1760	1	0.0077823
NAALADL1	4	0.50369	0.50349	1	8932	0	-0.074461	0.068181	0.097984	0.992011	1761	1	-0.074461
STAB2	4	0.66083	0.66065	1	11682	0	0.17331	0.068235	0.098025	0.992011	1762	1	0.17331
FBXL4	4	0.86808	0.86818	1	15407	0	0.38443	0.068396	0.09814	0.992614	1763	1	0.38443
C11orf57	4	0.75416	0.75404	1	13369	0	0.44621	0.06861	0.098298	0.993661	1764	1	0.44621
DLEC1	4	0.15048	0.15573	1	2747	1	0.03779	0.068717	0.098388	0.993683	1765	1	0.03779
CUL7	4	0.43244	0.43216	1	7656	0	0.26386	0.068771	0.098422	0.993683	1766	1	0.26386
C6orf106	4	0.52893	0.5286	1	9382	0	-0.018943	0.068824	0.098466	0.993683	1767	1	-0.018943
TCTA	4	0.7844	0.78438	1	13921	0	0.45221	0.069039	0.098628	0.99477	1768	1	0.45221
HELT	4	0.92449	0.92478	1	16455	0	0.22816	0.069307	0.098842	0.996027	1769	1	0.22816
KIAA1191	4	0.056712	0.07493	1	1298	1	0.31066	0.06936	0.098877	0.996027	1770	1	0.31066
CCNG2	4	0.01344	0.025219	0.947926	476	1	-0.20375	0.069414	0.098919	0.996027	1771	1	-0.20375
CHMP6	3	0.69603	0.69604	1	12285	0	-0.083816	0.069515	0.082931	0.960247	1772	1	-0.083816
RABGGTB	4	0.97882	0.97904	1	17450	0	0.38576	0.069574	0.099047	0.996464	1773	1	0.38576
MRPS36	1	0.93039	0.93076	1	16567	0	0.8065	0.069609	0.069637	0.932532	1774	1	0.8065
KLB	4	0.9802	0.98038	1	17469	0	0.36443	0.069628	0.099088	0.996464	1775	1	0.36443
KCND2	4	0.88124	0.88142	1	15633	0	0.22204	0.069681	0.099128	0.996464	1776	1	0.22204
LRFN2	4	0.60108	0.60073	1	10643	0	-0.083467	0.069896	0.099299	0.997486	1777	1	-0.083467
SEMG2	4	0.97189	0.97212	1	17325	0	0.57709	0.069949	0.09934	0.997486	1778	1	0.57709
PROX2	4	0.87618	0.87637	1	15544	0	0.36699	0.07011	0.099471	0.998253	1779	1	0.36699
TNFAIP8L3	4	0.26115	0.26078	1	4611	1	-0.20698	0.070217	0.099561	0.998595	1780	1	-0.20698
TDGF1	4	0.45601	0.45591	1	8089	0	0.1857	0.070377	0.09968	0.999135	1781	1	0.1857
CAPN7	4	0.1935	0.19534	1	3426	1	-0.35115	0.070431	0.099725	0.999135	1782	1	-0.35115
CTNNA1	4	0.6058	0.60547	1	10722	0	-0.010383	0.070538	0.099814	0.99947	1783	1	-0.010383
OS9	4	0.36832	0.36775	1	6517	0	0.12792	0.070752	0.099967	0.999625	1784	1	0.12792
SERPINA4	4	0.83751	0.83764	1	14845	0	0.11428	0.070805	0.10001	0.999625	1785	1	0.11428
CHMP2A	4	0.26281	0.26244	1	4639	0	-0.0052518	0.070859	0.10005	0.999625	1786	1	-0.0052518
OR6B3	4	0.89953	0.89967	1	15985	0	0.22084	0.070912	0.1001	0.999625	1787	1	0.22084
INTS6	4	0.90536	0.90556	1	16078	0	0.37417	0.071019	0.10018	0.999625	1788	1	0.37417
GLO1	4	0.84542	0.84547	1	14976	0	0.61173	0.071073	0.10022	0.999625	1789	1	0.61173
SPDYE1	1	0.92888	0.92927	1	16538	0	0.79565	0.071121	0.071124	0.933865	1790	1	0.79565
MYO7A	4	0.17075	0.17414	1	3066	1	0.34972	0.07118	0.10031	0.999795	1791	1	0.34972
UCN3	4	0.52944	0.52911	1	9392	0	-0.025707	0.071233	0.10035	0.999795	1792	1	-0.025707
ZNF701	2	0.64441	0.64416	1	11389	0	0.49081	0.071266	0.074435	0.941051	1793	1	0.49081
NECAB3	4	0.57977	0.57935	1	10295	0	-0.16942	0.07134	0.10044	1	1794	1	-0.16942
C8A	4	0.51443	0.51413	1	9112	0	0.28869	0.071393	0.10048	1	1795	1	0.28869
PPP2R5E	4	0.81916	0.81931	1	14527	0	0.20724	0.0715	0.10057	1	1796	1	0.20724
CELF5	4	0.34695	0.34625	1	6129	0	-0.068122	0.071607	0.10065	1	1797	1	-0.068122
USP15	4	0.76527	0.76502	1	13563	0	0.11344	0.071661	0.1007	1	1798	1	0.11344
DNAI1	3	0.84471	0.84467	1	14962	0	0.1272	0.071695	0.084791	0.963925	1799	1	0.1272
LRRC28	4	0.97597	0.97624	1	17398	0	0.42371	0.071714	0.10073	1	1800	1	0.42371
FTSJ2	4	0.35488	0.35424	1	6271	0	-0.12751	0.071821	0.10081	1	1801	1	-0.12751
DIAPH3	4	0.77862	0.77847	1	13808	0	0.33763	0.071981	0.10094	1	1802	1	0.33763
STARD13	4	0.11534	0.12467	1	2189	1	-0.15872	0.072035	0.10099	1	1803	1	-0.15872
RPP30	4	0.63655	0.63632	1	11248	0	0.14907	0.072088	0.10103	1	1804	1	0.14907
NXN	4	0.19772	0.19925	1	3501	1	0.015747	0.072195	0.10112	1	1805	1	0.015747
SEC61G	3	0.65437	0.65455	1	11568	0	-0.018408	0.07222	0.085251	0.963925	1806	1	-0.018408
C9orf170	4	0.74569	0.74543	1	13199	0	0.037524	0.072355	0.10123	1	1807	1	0.037524
MICB	4	0.5531	0.55261	1	9800	0	0.28914	0.072409	0.10128	1	1808	1	0.28914
MRPL16	4	0.95155	0.95171	1	16941	0	0.45591	0.072462	0.10132	1	1809	1	0.45591
PTPMT1	4	0.99633	0.99636	1	17851	0	0.44249	0.072622	0.10145	1	1810	1	0.44249
GUCA1A	4	0.77269	0.77256	1	13703	0	0.24303	0.072676	0.10149	1	1811	1	0.24303
HTR1A	4	0.27003	0.26964	1	4763	0	-0.15516	0.072729	0.10152	1	1812	1	-0.15516
DIO2	4	0.26757	0.2672	1	4717	0	-0.39088	0.072783	0.10156	1	1813	1	-0.39088
ROCK1	4	0.17051	0.17392	1	3061	1	-0.20982	0.072836	0.10161	1	1814	1	-0.20982
IL1RN	4	0.4969	0.4967	1	8825	0	0.13229	0.07289	0.10166	1	1815	1	0.13229
HSPA5	4	0.0011719	0.0032052	0.596866	96	2	-0.32831	0.072943	0.10169	1	1816	1	-0.32831
COMMD4	4	0.68822	0.68804	1	12145	0	0.25167	0.07305	0.10178	1	1817	1	0.25167
KANSL3	4	0.97478	0.97501	1	17373	0	0.60464	0.073103	0.10182	1	1818	1	0.60464
BEGAIN	4	0.022944	0.04181	1	740	1	0.38815	0.073156	0.10185	1	1819	1	0.38815
ZDHHC1	4	0.94458	0.94475	1	16803	0	0.42774	0.07321	0.1019	1	1820	1	0.42774
GOLGA3	4	0.45798	0.45789	1	8124	0	0.039413	0.073263	0.10194	1	1821	1	0.039413
YWHAQ	4	0.81848	0.81862	1	14512	0	0.48119	0.073317	0.10198	1	1822	1	0.48119
NAA15	4	0.73784	0.73748	1	13043	0	-0.019688	0.07337	0.10203	1	1823	1	-0.019688
LILRB1	2	0.12343	0.12343	1	2318	1	0.18471	0.073389	0.076427	0.944426	1824	1	0.18471
L1CAM	4	0.11059	0.12058	1	2105	1	-0.16838	0.073423	0.10206	1	1825	1	-0.16838
SLC25A15	4	0.88746	0.88763	1	15754	0	0.42464	0.07353	0.10214	1	1826	1	0.42464
CDKL3	4	0.34006	0.33941	1	6007	0	-0.16101	0.073637	0.10222	1	1827	1	-0.16101
ACE2	4	0.85867	0.85877	1	15223	0	0.3787	0.07369	0.10227	1	1828	1	0.3787
KMT2D	4	0.90192	0.9021	1	16012	0	0.38144	0.073744	0.10231	1	1829	1	0.38144
GUK1	4	0.1374	0.14405	1	2538	1	0.50662	0.073904	0.10244	1	1830	1	0.50662
DNAJA1	4	0.85746	0.8576	1	15204	0	0.42704	0.074117	0.10259	1	1831	1	0.42704
PIR	4	0.7476	0.74736	1	13237	0	-0.078055	0.074277	0.10272	1	1832	1	-0.078055
ADH7	4	0.7709	0.77075	1	13660	0	-0.028177	0.074384	0.1028	1	1833	1	-0.028177
NCDN	4	0.5545	0.55402	1	9824	0	0.18349	0.074437	0.10285	1	1834	1	0.18349
SMARCA1	4	0.72765	0.72747	1	12852	0	-0.18461	0.07449	0.10288	1	1835	1	-0.18461
EIF1AX	4	0.9982	0.9982	1	17919	0	0.65004	0.074597	0.10298	1	1836	1	0.65004
C9orf62	4	0.37692	0.37633	1	6666	0	-0.13272	0.07465	0.10302	1	1837	1	-0.13272
ANKAR	4	0.90527	0.90546	1	16075	0	0.24256	0.074704	0.10307	1	1838	1	0.24256
CYP4B1	4	0.27257	0.27219	1	4810	0	-0.032178	0.07481	0.10316	1	1839	1	-0.032178
TRIM13	4	0.26927	0.26888	1	4748	0	-0.29377	0.074917	0.10324	1	1840	1	-0.29377
ACER3	4	0.41017	0.40987	1	7261	0	0.37121	0.07497	0.10328	1	1841	1	0.37121
ATG4D	4	0.7589	0.7587	1	13453	0	0.12345	0.075024	0.10333	1	1842	1	0.12345
BACE2	4	0.86386	0.86399	1	15329	0	0.061291	0.075077	0.10337	1	1843	1	0.061291
NUP85	4	0.048843	0.068344	1	1193	1	0.42529	0.07513	0.10342	1	1844	1	0.42529
OGFRL1	4	0.3929	0.39259	1	6955	0	-0.10886	0.075184	0.10346	1	1845	1	-0.10886
DENND5A	4	0.98196	0.98208	1	17508	0	0.40386	0.075237	0.1035	1	1846	1	0.40386
SPATA18	4	0.58917	0.58874	1	10449	0	0.12387	0.07529	0.10355	1	1847	1	0.12387
MARCKSL1	4	0.68604	0.68595	1	12112	0	0.2017	0.075343	0.10359	1	1848	1	0.2017
ESPN	4	0.37752	0.37695	1	6677	0	0.065738	0.075397	0.10364	1	1849	1	0.065738
SLC2A9	4	0.40815	0.4078	1	7225	0	-0.16131	0.075503	0.10373	1	1850	1	-0.16131
C17orf58	4	0.89965	0.89978	1	15987	0	0.36943	0.07561	0.10383	1	1851	1	0.36943
DNMBP	4	0.99617	0.9962	1	17848	0	0.51835	0.075663	0.10387	1	1852	1	0.51835
RNF165	4	0.53985	0.53944	1	9561	0	-0.0064283	0.075823	0.10401	1	1853	1	-0.0064283
CXCR3	4	0.070805	0.086706	1	1506	1	0.036702	0.07593	0.10409	1	1854	1	0.036702
PLK3	4	0.57126	0.57073	1	10138	0	0.070559	0.075983	0.10414	1	1855	1	0.070559
FAM122B	4	0.67383	0.67365	1	11915	0	0.26429	0.076089	0.10422	1	1856	1	0.26429
PHF5A	3	0.56982	0.57002	1	10102	0	-0.10524	0.076246	0.08876	0.97358	1857	1	-0.10524
ADRA1B	4	0.53599	0.53558	1	9492	0	0.34788	0.076302	0.10438	1	1858	1	0.34788
CTNND1	4	0.66158	0.66139	1	11695	0	0.2695	0.076356	0.10442	1	1859	1	0.2695
NPC1L1	4	0.28403	0.28356	1	5019	0	0.16503	0.076409	0.10447	1	1860	1	0.16503
TMEM139	4	0.42714	0.42686	1	7558	0	0.54982	0.076462	0.1045	1	1861	1	0.54982
TAF1B	4	0.99961	0.99961	1	17989	0	0.68952	0.076515	0.10454	1	1862	1	0.68952
CLC	4	0.98374	0.98383	1	17556	0	0.35909	0.076569	0.10457	1	1863	1	0.35909
PI4K2B	4	0.044481	0.064832	1	1130	1	0.025429	0.076622	0.10461	1	1864	1	0.025429
MED7	3	0.12335	0.12547	1	2315	1	0.3605	0.076648	0.089106	0.97358	1865	1	0.3605
MAP1LC3C	4	0.82245	0.82257	1	14584	0	0.0309	0.076675	0.10465	1	1866	1	0.0309
AKIP1	4	0.33158	0.33095	1	5862	0	-0.34211	0.076941	0.10485	1	1867	1	-0.34211
FAT1	4	0.80382	0.80389	1	14258	0	0.38925	0.077154	0.10501	1	1868	1	0.38925
EHMT1	4	0.50426	0.50406	1	8942	0	-0.12533	0.077314	0.10514	1	1869	1	-0.12533
CHPT1	4	0.94238	0.94256	1	16755	0	0.33253	0.077473	0.10527	1	1870	1	0.33253
RDH16	4	0.99836	0.99835	1	17924	0	0.47014	0.07758	0.10535	1	1871	1	0.47014
TMEM81	4	0.5543	0.55382	1	9822	0	-0.16023	0.077739	0.10547	1	1872	1	-0.16023
METAP2	4	0.29237	0.29185	1	5155	0	0.20573	0.077792	0.10551	1	1873	1	0.20573
TMUB2	4	0.086009	0.099517	1	1727	1	0.024263	0.077846	0.10556	1	1874	1	0.024263
RNASE12	4	0.80061	0.80068	1	14202	0	0.34535	0.077899	0.10561	1	1875	1	0.34535
FANCE	4	0.76628	0.76606	1	13585	0	0.34812	0.077952	0.10565	1	1876	1	0.34812
UBXN4	4	0.019367	0.035676	0.984163	646	2	-0.17672	0.078112	0.10578	1	1877	1	-0.17672
SLC35B1	4	0.18568	0.18806	1	3294	1	0.3434	0.078218	0.10586	1	1878	1	0.3434
GPATCH8	4	0.66642	0.66627	1	11777	0	0.28328	0.078271	0.1059	1	1879	1	0.28328
NRXN1	4	0.71936	0.71913	1	12707	0	0.23981	0.078324	0.10594	1	1880	1	0.23981
EFCAB4B	4	0.3806	0.38002	1	6732	0	0.49251	0.078484	0.10606	1	1881	1	0.49251
AKT1S1	4	0.28535	0.28489	1	5040	0	-0.21494	0.078537	0.1061	1	1882	1	-0.21494
MVD	4	0.9026	0.9028	1	16024	0	0.34755	0.07859	0.10614	1	1883	1	0.34755
DPH6	4	0.99481	0.99486	1	17814	0	0.5114	0.078643	0.10619	1	1884	1	0.5114
RNASEK	4	0.83071	0.8309	1	14724	0	0.0044036	0.078749	0.10629	1	1885	1	0.0044036
PLEKHA5	4	0.99599	0.996	1	17844	0	0.40477	0.078856	0.10637	1	1886	1	0.40477
ALS2CR12	4	0.57641	0.57598	1	10235	0	-0.24476	0.078962	0.10646	1	1887	1	-0.24476
PAGE5	4	0.61497	0.61466	1	10870	0	-0.036072	0.079068	0.10655	1	1888	1	-0.036072
GJC1	4	0.33492	0.33428	1	5920	0	-0.0097062	0.079121	0.10659	1	1889	1	-0.0097062
CYP2A6	1	0.92087	0.92142	1	16384	0	0.76225	0.079132	0.079198	0.950224	1890	1	0.76225
LSM4	4	0.52149	0.5212	1	9242	0	0.34309	0.079175	0.10663	1	1891	1	0.34309
FSIP1	4	0.00654	0.01305	0.86514	270	1	-0.14319	0.079228	0.10667	1	1892	1	-0.14319
PLA2G2F	4	0.89187	0.89198	1	15836	0	0.37106	0.079493	0.10689	1	1893	1	0.37106
NUDT14	3	0.87308	0.87312	1	15491	0	0.085471	0.079579	0.091671	0.977226	1894	1	0.085471
TBX2	3	0.20751	0.20719	1	3664	0	0.20502	0.079619	0.091705	0.977226	1895	1	0.20502
PRKCZ	4	0.30181	0.30135	1	5329	0	0.15492	0.079918	0.10723	1	1896	1	0.15492
UBXN6	4	0.26837	0.268	1	4733	0	-0.10774	0.079971	0.10726	1	1897	1	-0.10774
SULT1B1	4	0.96017	0.96032	1	17089	0	0.16735	0.080077	0.10735	1	1898	1	0.16735
SENP8	3	0.88106	0.88102	1	15631	0	0.13383	0.080221	0.092234	0.977226	1899	1	0.13383
TES	4	0.88256	0.88275	1	15663	0	0.37709	0.080237	0.10748	1	1900	1	0.37709
CCR6	4	0.8099	0.80998	1	14368	0	0.0066713	0.08029	0.10752	1	1901	1	0.0066713
ST3GAL3	4	0.60518	0.60485	1	10710	0	-0.059083	0.080343	0.10756	1	1902	1	-0.059083
OR7A10	2	0.34075	0.3406	1	6017	0	0.31554	0.080394	0.083026	0.960247	1903	1	0.31554
SCN4A	4	0.94912	0.94929	1	16886	0	0.25722	0.080396	0.10761	1	1904	1	0.25722
DHH	4	0.23537	0.23543	1	4166	1	-0.16973	0.080449	0.10765	1	1905	1	-0.16973
C8orf48	4	0.39212	0.39179	1	6939	0	0.52677	0.080502	0.10769	1	1906	1	0.52677
BUB1	4	0.99398	0.99404	1	17795	0	0.39362	0.080555	0.10773	1	1907	1	0.39362
RPS11	4	0.45012	0.44989	1	7978	0	0.49782	0.080608	0.10777	1	1908	1	0.49782
PSMB6	4	0.85238	0.85249	1	15119	0	0.037478	0.080661	0.10781	1	1909	1	0.037478
AC016722.1	4	0.24887	0.24863	1	4397	1	0.21867	0.080714	0.10786	1	1910	1	0.21867
PARD6A	4	0.86971	0.86983	1	15432	0	0.2501	0.080767	0.10789	1	1911	1	0.2501
ATP13A3	4	0.84801	0.84811	1	15029	0	0.53106	0.08082	0.10794	1	1912	1	0.53106
MGAT3	4	0.68902	0.68885	1	12155	0	-0.19848	0.080873	0.10799	1	1913	1	-0.19848
NCBP2	4	0.57353	0.57302	1	10183	0	-0.20058	0.081033	0.1081	1	1914	1	-0.20058
PSMA3	4	0.07859	0.09325	1	1617	1	-0.043779	0.081086	0.10815	1	1915	1	-0.043779
KRT38	4	0.93348	0.93368	1	16625	0	0.059927	0.081139	0.1082	1	1916	1	0.059927
C21orf54	4	0.48512	0.48506	1	8616	0	-0.22645	0.081192	0.10825	1	1917	1	-0.22645
SEC63	4	0.99922	0.99922	1	17965	0	0.55928	0.081245	0.1083	1	1918	1	0.55928
SNX14	4	0.73292	0.73267	1	12947	0	0.26229	0.081298	0.10835	1	1919	1	0.26229
LDHAL6A	4	0.41913	0.41885	1	7418	0	0.37695	0.081351	0.10839	1	1920	1	0.37695
IFFO2	4	0.047645	0.067354	1	1175	1	-0.28127	0.081404	0.10844	1	1921	1	-0.28127
CARS2	4	0.9853	0.98537	1	17603	0	0.30898	0.081457	0.10848	1	1922	1	0.30898
NAPSA	4	0.59325	0.59283	1	10510	0	-0.14402	0.08151	0.10853	1	1923	1	-0.14402
OSER1	4	0.98595	0.98601	1	17610	0	0.6482	0.081563	0.10857	1	1924	1	0.6482
OPTC	4	0.16928	0.17277	1	3042	1	-0.49083	0.081616	0.10862	1	1925	1	-0.49083
AKAP7	4	0.59261	0.59219	1	10504	0	0.25756	0.081669	0.10865	1	1926	1	0.25756
C7orf66	4	0.92133	0.92161	1	16396	0	0.37203	0.081775	0.10874	1	1927	1	0.37203
KCNJ3	4	0.24159	0.24148	1	4273	1	0.17355	0.081987	0.1089	1	1928	1	0.17355
COQ7	4	0.98195	0.98207	1	17506	0	0.42327	0.082199	0.10906	1	1929	1	0.42327
WNT8A	4	0.6595	0.65932	1	11659	0	0.24499	0.082305	0.10915	1	1930	1	0.24499
ALDH7A1	4	0.6742	0.67405	1	11922	0	0.26928	0.082464	0.10927	1	1931	1	0.26928
MAT1A	4	0.37355	0.37297	1	6616	0	-0.23912	0.08257	0.10933	1	1932	1	-0.23912
ACTR1B	4	0.94047	0.94063	1	16724	0	0.43801	0.082729	0.10946	1	1933	1	0.43801
TBL1X	4	0.22497	0.22531	1	3984	1	0.036739	0.082782	0.1095	1	1934	1	0.036739
DDX3X	4	0.98569	0.98574	1	17608	0	0.58541	0.082941	0.10962	1	1935	1	0.58541
ADIRF	4	0.48418	0.48411	1	8601	0	-0.1891	0.082994	0.10966	1	1936	1	-0.1891
PNN	4	0.012068	0.022845	0.947926	424	1	-0.23556	0.083153	0.10979	1	1937	1	-0.23556
NUBP1	4	0.28942	0.28897	1	5106	0	0.50234	0.083206	0.10982	1	1938	1	0.50234
DYX1C1	4	0.66602	0.66588	1	11771	0	-0.020264	0.083259	0.10986	1	1939	1	-0.020264
TTC29	4	0.72969	0.72946	1	12891	0	-0.032165	0.083312	0.1099	1	1940	1	-0.032165
XKR3	4	0.98055	0.98072	1	17479	0	0.28943	0.083364	0.10994	1	1941	1	0.28943
HELB	4	0.36824	0.36769	1	6515	0	0.072272	0.083523	0.11008	1	1942	1	0.072272
WNT9B	4	0.96474	0.96486	1	17190	0	0.33517	0.083682	0.11021	1	1943	1	0.33517
CTDP1	4	0.00014129	0.00043653	0.2318	34	1	0.32854	0.083735	0.11025	1	1944	1	0.32854
ARHGEF1	4	0.77769	0.77755	1	13793	0	0.09203	0.083788	0.11029	1	1945	1	0.09203
SLC45A3	4	0.010184	0.019504	0.934367	374	2	-0.097563	0.084	0.11044	1	1946	1	-0.097563
ANKIB1	4	0.104	0.11483	1	1996	1	-0.047579	0.084053	0.11049	1	1947	1	-0.047579
SLC22A23	4	0.70115	0.70088	1	12387	0	0.39722	0.084211	0.11061	1	1948	1	0.39722
OTOG	4	0.30246	0.30196	1	5342	0	-0.12123	0.084317	0.11069	1	1949	1	-0.12123
SLMAP	4	0.9169	0.91709	1	16301	0	0.30765	0.08437	0.11073	1	1950	1	0.30765
SLC4A7	4	0.92461	0.92489	1	16459	0	0.24837	0.084423	0.11078	1	1951	1	0.24837
WDR25	4	0.97347	0.97372	1	17351	0	0.41782	0.084555	0.11089	1	1952	1	0.41782
TUSC2	4	0.22818	0.22836	1	4044	1	-0.046754	0.084635	0.11095	1	1953	1	-0.046754
COPS3	4	0.33853	0.33792	1	5984	0	0.24783	0.08474	0.11103	1	1954	1	0.24783
PRPF40B	4	0.80286	0.8029	1	14236	0	0.16897	0.084952	0.1112	1	1955	1	0.16897
ARID2	4	0.86191	0.86203	1	15282	0	0.49863	0.085005	0.11124	1	1956	1	0.49863
C1orf145	1	0.91498	0.91553	1	16264	0	0.74474	0.085024	0.084974	0.963925	1957	1	0.74474
GPR123	4	0.94584	0.94599	1	16825	0	0.34655	0.085058	0.11129	1	1958	1	0.34655
TM9SF4	4	0.21587	0.21656	1	3820	1	-0.014695	0.08511	0.11133	1	1959	1	-0.014695
ZNF835	4	0.50027	0.50009	1	8878	0	0.24437	0.085163	0.11137	1	1960	1	0.24437
SCAF11	4	0.74083	0.74051	1	13101	0	0.1457	0.085216	0.11141	1	1961	1	0.1457
OR2H2	4	0.98401	0.98409	1	17562	0	0.24642	0.085269	0.11145	1	1962	1	0.24642
LETMD1	4	0.61942	0.61916	1	10942	0	-0.027508	0.085322	0.11149	1	1963	1	-0.027508
ASAP2	4	0.38499	0.38453	1	6813	0	0.20478	0.085375	0.11153	1	1964	1	0.20478
SPRY4	4	0.70328	0.70299	1	12424	0	0.00036669	0.08548	0.11161	1	1965	1	0.00036669
ULK2	4	0.81408	0.81418	1	14437	0	0.091707	0.085533	0.11165	1	1966	1	0.091707
C12orf61	4	0.27789	0.27747	1	4912	0	-0.037729	0.085639	0.11172	1	1967	1	-0.037729
GPR125	4	0.99398	0.99404	1	17796	0	0.31466	0.085692	0.11176	1	1968	1	0.31466
SART3	4	0.038403	0.059873	1	1051	1	-0.26143	0.085798	0.11184	1	1969	1	-0.26143
PAK7	4	0.86145	0.86154	1	15274	0	-0.021944	0.08585	0.11188	1	1970	1	-0.021944
KRTAP10-2	2	0.77232	0.77187	1	13691	0	0.514	0.08586	0.088198	0.972113	1971	1	0.514
CACFD1	4	0.56632	0.56579	1	10043	0	-0.007159	0.086009	0.112	1	1972	1	-0.007159
MCMDC2	4	0.47721	0.47718	1	8475	0	0.13884	0.086062	0.11206	1	1973	1	0.13884
GPR20	4	0.20546	0.20657	1	3627	1	-0.27601	0.08622	0.11219	1	1974	1	-0.27601
CINP	4	0.9554	0.95554	1	17014	0	0.4785	0.086273	0.11222	1	1975	1	0.4785
CHSY3	4	0.49131	0.49119	1	8727	0	0.06617	0.086326	0.11226	1	1976	1	0.06617
SIAE	4	0.51311	0.51281	1	9089	0	0.067198	0.086484	0.11239	1	1977	1	0.067198
OR2D3	4	0.78742	0.78744	1	13974	0	0.06654	0.086537	0.11243	1	1978	1	0.06654
PDHX	4	0.7642	0.76396	1	13542	0	-0.022145	0.086696	0.11255	1	1979	1	-0.022145
MYL9	4	0.75524	0.7551	1	13389	0	-0.12635	0.086748	0.11259	1	1980	1	-0.12635
LRRC34	4	0.054221	0.072891	1	1263	1	0.08402	0.086907	0.11272	1	1981	1	0.08402
NOL3	4	0.82899	0.82913	1	14695	0	0.036922	0.08696	0.11276	1	1982	1	0.036922
IRF2BPL	4	0.72296	0.72277	1	12778	0	0.39732	0.087118	0.11288	1	1983	1	0.39732
NHLRC2	4	0.88988	0.89001	1	15800	0	0.43934	0.087171	0.11292	1	1984	1	0.43934
NOL4	4	0.25432	0.25406	1	4492	1	0.0085804	0.087276	0.11301	1	1985	1	0.0085804
SPRR3	4	0.9211	0.92138	1	16387	0	0.17011	0.087329	0.11305	1	1986	1	0.17011
SHCBP1	4	0.057144	0.07528	1	1305	1	0.3174	0.08754	0.11322	1	1987	1	0.3174
CIAO1	4	0.46054	0.46051	1	8162	0	-0.27051	0.087593	0.11325	1	1988	1	-0.27051
YDJC	4	0.88872	0.88889	1	15779	0	0.55258	0.087804	0.11341	1	1989	1	0.55258
SEC31A	4	0.78288	0.78284	1	13891	0	0.15369	0.087857	0.11345	1	1990	1	0.15369
GAD2	4	0.78415	0.78414	1	13916	0	0.10847	0.087909	0.11351	1	1991	1	0.10847
FAM154A	4	0.26272	0.26234	1	4637	0	-0.23933	0.087962	0.11355	1	1992	1	-0.23933
IL1RL1	4	0.98925	0.9893	1	17687	0	0.48541	0.088015	0.11359	1	1993	1	0.48541
BPIFB6	4	0.72231	0.72212	1	12761	0	0.11352	0.088068	0.11363	1	1994	1	0.11352
FLRT2	4	0.34658	0.34588	1	6124	0	-0.20217	0.08812	0.11367	1	1995	1	-0.20217
BAIAP2	4	0.11384	0.12343	1	2159	1	0.080875	0.088173	0.11372	1	1996	1	0.080875
RNASET2	4	0.93817	0.93831	1	16692	0	0.25076	0.088279	0.1138	1	1997	1	0.25076
RNASEH2B	4	0.46649	0.46641	1	8279	0	0.087781	0.088331	0.11385	1	1998	1	0.087781
HSPB3	4	0.49846	0.49828	1	8848	0	0.13059	0.088489	0.11397	1	1999	1	0.13059
[truncated: 16,055 more rows]
