# Supplementary material for: nuPRISM: Microfluidic Genome-Wide Phenotypic Screening Platform for Cellular Nuclei
Source: ACS Cent Sci. 2022 Nov 28;8(12):1618–26. doi: 10.1021/acscentsci.2c00836 (PMC9801500; doi:10.1021/acscentsci.2c00836)
Supplement: Supplementary file 3 — oc2c00836_si_003.xlsx [file oc2c00836_si_003.xlsx]

## Sheet: Sheet1
Table S1. sgRNA and qPCR sequences for selected candidate genes. The table shows the target gene name and the sgRNA sequence (5’ to 3’) used for the experiments
Target Gene	Sequence (5’à 3’)
ELOF1 Oligo 1 sgNRA 1	GGATACACGTTATGGGCGTC
ELOF1 Oligo 2 sgNRA 2	TGATTGGATAGACGCCTGCG
APC F1	AAAATGTCCCTCCGTTCTTATGG
APC R1	CTGAAGTTGAGCGTAATACCAGT
AXIN2 F1	CAACACCAGGCGGAACGAA
AXIN2 R1	GCCCAATAAGGAGTGTAAGGACT
BTRCP F1	CCAGACTCTGCTTAAACCAAGAA
BTRCP R1	GGGCACAATCATACTGGAAGTG
CAB39 F1	TGAACCTGCTGCGAGACAAAA
CAB39 R1	TGCGTCTTGTTAGGATTGGCTA
CCND1 F1	GCTGCGAAGTGGAAACCATC
CCND1 R1	CCTCCTTCTGCACACATTTGAA
CDH2 F1	TCAGGCGTCTGTAGAGGCTT
CDH2 R1	ATGCACATCCTTCGATAAGACTG
CLDN1 F1	CCTCCTGGGAGTGATAGCAAT
CLDN1 R1	GGCAACTAAAATAGCCAGACCT
CTNNB1 F1	AAAGCGGCTGTTAGTCACTGG
CTNNB1 R1	CGAGTCATTGCATACTGTCCAT
ELOF1 F1	CTGCAACCACGAGAAATCCTG
ELOF1 R1	AGGCACACGGTACAAGAGATG
FN1 F1	CGGTGGCTGTCAGTCAAAG
FN1 R1	AAACCTCGGCTTCCTCCATAA
GSK3B F1	GGCAGCATGAAAGTTAGCAGA
GSK3B R1	GGCGACCAGTTCTCCTGAATC
MMP F1	TGTACCGCTATGGTTACACTCG
MMP R1	GGCAGGGACAGTTGCTTCT
MYC F1	GGCTCCTGGCAAAAGGTCA
MYC R1	CTGCGTAGTTGTGCTGATGT
MYCN F1	ACCCGGACGAAGATGACTTCT
MYCN R1	CAGCTCGTTCTCAAGCAGCAT
TCF7L1 F1	TCGTCCCTGGTCAACGAGT
TCF7L1 R1	ACTTCGGCGAAATAGTCCCG
TIAM1 F1	GATCCACAGGAACTCCGAAGT
TIAM1 R1	GCTCCCGAAGTCTTCTAGGGT
CAB39 Oligo 1 sgRNA 1	GTGCAGATGTATTCAACAGT
CAB39 Oligo 2 sgRNA 2	GCTCAAGAACTCTATAATAG
OVOL2 Oligo 1 sgRNA 1	CACTGTTCACGTGCAGGTAC
OVOL2 Oligo 2 sgRNA 1	GCTCGGGGGTTTCGCTCTCG
NCSTN Oligo 1 sgRNA 1	AGAGGCAAGATGGCTACGGC
NCSTN Oligo 2 sgRNA 1	CTTCCGATCAGGTTTGTGCA
USP7 F1	GGAAGCGGGAGATACAGATGA
USP7 R1	AAGGACCGACTCACTCAGTCT
UVSSA F1	GCCTTGGGCTACCACTTCTTA
UVSSA R1	CAGACATTTCTTGCATCTCCCTC
